# Supplementary material for: Asymmetric higher-order [10 + n] cycloadditions of palladium-containing 10π-cycloaddends
Source: Chem Sci. 2022 Jul 15;13(32):9265–70. doi: 10.1039/d2sc02985e (PMC9384823; doi:10.1039/d2sc02985e)
Supplement: SC-013-D2SC02985E-s002 [file SC-013-D2SC02985E-s002.cif]

# Electronic Supplementary Material (ESI) for Chemical Science.
# This journal is © The Royal Society of Chemistry 2022

####################################################################### 
# 
# This file contains crystal structure data downloaded from the 
# Cambridge Structural Database (CSD) hosted by the Cambridge 
# Crystallographic Data Centre (CCDC).
# 
# Full information about CCDC data access policies and citation 
# guidelines are available at http://www.ccdc.cam.ac.uk/access/V1 
# 
# Audit and citation data items may have been added by the CCDC. 
# Please retain this information to preserve the provenance of 
# this file and to allow appropriate attribution of the data. 
# 
#######################################################################

data_3a
_database_code_depnum_ccdc_archive 'CCDC 2174555'
loop_
_audit_author_name
_audit_author_address
'Ying-Chun Chen'
;Sichuan University
China
;
_audit_update_record             
;
2022-05-24 deposited with the CCDC.	2022-07-15 downloaded from the CCDC.
;
_audit_creation_date             2020-06-10
_audit_creation_method           
;
Olex2 1.3
(compiled 2020.11.12 svn.r5f609507 for OlexSys, GUI svn.r6408)
;
_shelx_SHELXL_version_number     2014/7
_chemical_name_common            ?
_chemical_name_systematic        ?
_chemical_formula_moiety         'C26 H18 N2 O3'
_chemical_formula_sum            'C26 H18 N2 O3'
_chemical_formula_weight         406.42
_chemical_absolute_configuration ad
_chemical_melting_point          ?
loop_
_atom_type_symbol
_atom_type_description
_atom_type_scat_dispersion_real
_atom_type_scat_dispersion_imag
_atom_type_scat_source
C C 0.0181 0.0091 'International Tables Vol C Tables 4.2.6.8 and 6.1.1.4'
H H 0.0000 0.0000 'International Tables Vol C Tables 4.2.6.8 and 6.1.1.4'
N N 0.0311 0.0180 'International Tables Vol C Tables 4.2.6.8 and 6.1.1.4'
O O 0.0492 0.0322 'International Tables Vol C Tables 4.2.6.8 and 6.1.1.4'

_shelx_space_group_comment       
;
The symmetry employed for this shelxl refinement is uniquely defined
by the following loop, which should always be used as a source of
symmetry information in preference to the above space-group names.
They are only intended as comments.
;
_space_group_crystal_system      monoclinic
_space_group_IT_number           4
_space_group_name_H-M_alt        'P 1 21 1'
_space_group_name_Hall           'P 2yb'
loop_
_space_group_symop_operation_xyz
'x, y, z'
'-x, y+1/2, -z'

_cell_length_a                   6.34570(7)
_cell_length_b                   12.49324(16)
_cell_length_c                   29.7405(4)
_cell_angle_alpha                90
_cell_angle_beta                 93.4861(11)
_cell_angle_gamma                90
_cell_volume                     2353.41(5)
_cell_formula_units_Z            4
_cell_measurement_reflns_used    9759
_cell_measurement_temperature    296.0(9)
_cell_measurement_theta_max      71.0010
_cell_measurement_theta_min      3.8020
_shelx_estimated_absorpt_T_max   0.837
_shelx_estimated_absorpt_T_min   0.770
_exptl_absorpt_coefficient_mu    0.613
_exptl_absorpt_correction_T_max  1.00000
_exptl_absorpt_correction_T_min  0.31599
_exptl_absorpt_correction_type   multi-scan
_exptl_absorpt_process_details   
;
CrysAlisPro 1.171.39.46e (Rigaku Oxford Diffraction, 2018)
Empirical absorption correction using spherical harmonics,
 implemented in SCALE3 ABSPACK scaling algorithm.
;
_exptl_absorpt_special_details   ?
_exptl_crystal_colour            'clear light colourless'
_exptl_crystal_colour_lustre     clear
_exptl_crystal_colour_modifier   light
_exptl_crystal_colour_primary    colourless
_exptl_crystal_density_diffrn    1.147
_exptl_crystal_density_meas      ?
_exptl_crystal_density_method    ?
_exptl_crystal_description       block
_exptl_crystal_F_000             848
_exptl_crystal_size_max          0.45
_exptl_crystal_size_mid          0.35
_exptl_crystal_size_min          0.3
_exptl_transmission_factor_max   ?
_exptl_transmission_factor_min   ?
_diffrn_reflns_av_R_equivalents  0.0406
_diffrn_reflns_av_unetI/netI     0.0314
_diffrn_reflns_Laue_measured_fraction_full 0.999
_diffrn_reflns_Laue_measured_fraction_max 0.991
_diffrn_reflns_limit_h_max       5
_diffrn_reflns_limit_h_min       -7
_diffrn_reflns_limit_k_max       15
_diffrn_reflns_limit_k_min       -15
_diffrn_reflns_limit_l_max       36
_diffrn_reflns_limit_l_min       -33
_diffrn_reflns_number            25763
_diffrn_reflns_point_group_measured_fraction_full 0.999
_diffrn_reflns_point_group_measured_fraction_max 0.983
_diffrn_reflns_theta_full        67.684
_diffrn_reflns_theta_max         71.413
_diffrn_reflns_theta_min         3.839
_diffrn_ambient_environment      air
_diffrn_ambient_temperature      296.0(9)
_diffrn_detector                 'CCD plate'
_diffrn_detector_area_resol_mean 15.9595
_diffrn_detector_type            EosS2
_diffrn_measured_fraction_theta_full 0.999
_diffrn_measured_fraction_theta_max 0.991
_diffrn_measurement_details      
;
List of Runs (angles in degrees, time in seconds):

  # Type    Start    End  Width  t~exp~   \w     \q     \k     \f   Frames
#--------------------------------------------------------------------------
  1  \w   -106.00 -13.00   1.00    1.86    --  -34.98 -38.00  90.00   93
  2  \w    -53.00  33.00   1.00    1.86    --  -34.98  57.00 120.00   86
  3  \w    -53.00  33.00   1.00    1.86    --  -34.98  57.00 -30.00   86
  4  \w    -33.00  53.00   1.00    1.86    --   34.98 -57.00-150.00   86
  5  \w     23.00  90.00   1.00    1.86    --   34.98-125.00   0.00   67
  6  \w    -33.00  53.00   1.00    1.86    --   34.98 -57.00 -60.00   86
  7  \w    -33.00  53.00   1.00    1.86    --   34.98 -57.00  90.00   86
  8  \w     16.00 103.00   1.00    1.86    --   34.98  57.00 -60.00   87
  9  \w     16.00 103.00   1.00    1.86    --   34.98  57.00  90.00   87
 10  \w    -33.00  53.00   1.00    1.86    --   34.98 -57.00  30.00   86
 11  \w     23.00  90.00   1.00    1.86    --   34.98-125.00-180.00   67
 12  \w     37.00 127.00   1.00    7.44    --  106.90 -45.00 -60.00   90
 13  \w     39.00 127.00   1.00    7.44    --  106.90 -61.00-180.00   88
 14  \w     87.00 175.00   1.00    7.44    --  106.90  61.00-120.00   88
 15  \w     37.00 110.00   1.00    7.44    --  106.90 -94.00 -60.00   73
 16  \w     37.00 110.00   1.00    7.44    --  106.90 -94.00  30.00   73
 17  \w     38.00 136.00   1.00    7.44    --  106.90 -77.00 -60.00   98
 18  \w     38.00 136.00   1.00    7.44    --  106.90 -77.00  60.00   98
 19  \w     37.00 127.00   1.00    7.44    --  106.90 -45.00  30.00   90
 20  \w     35.00 133.00   1.00    7.44    --  106.90 -30.00  60.00   98
 21  \w     36.00 113.00   1.00    7.44    --  106.90-111.00 -60.00   77
 22  \w     35.00 133.00   1.00    7.44    --  106.90 -30.00 120.00   98
 23  \w     57.00 151.00   1.00    7.44    --  106.90 178.00   0.00   94
 24  \w     35.00 152.00   1.00    7.44    --  106.90 -15.00-150.00  117
 25  \w     37.00 110.00   1.00    7.44    --  106.90 -94.00 150.00   73
 26  \w     16.00 103.00   1.00    1.86    --   34.98  57.00-150.00   87
 27  \w      6.00 104.00   1.00    1.86    --   34.98  77.00 150.00   98
 28  \w      6.00 102.00   1.00    1.86    --   34.98  77.00  30.00   96
 29  \w     16.00 103.00   1.00    1.86    --   34.98  57.00   0.00   87
;
_diffrn_measurement_device       'four-circle diffractometer'
_diffrn_measurement_device_type  'New Gemini, Dual, Cu at home/near, EosS2'
_diffrn_measurement_method       '\w scans'
_diffrn_orient_matrix_type       
'CrysAlisPro convention (1999,Acta A55,543-557)'
_diffrn_orient_matrix_UB_11      0.0394235000
_diffrn_orient_matrix_UB_12      0.0751410000
_diffrn_orient_matrix_UB_13      0.0407295000
_diffrn_orient_matrix_UB_21      -0.0373529000
_diffrn_orient_matrix_UB_22      0.0977461000
_diffrn_orient_matrix_UB_23      -0.0310490000
_diffrn_orient_matrix_UB_31      -0.2370255000
_diffrn_orient_matrix_UB_32      -0.0028816000
_diffrn_orient_matrix_UB_33      0.0084253000
_diffrn_radiation_monochromator  graphite
_diffrn_radiation_probe          x-ray
_diffrn_radiation_type           CuK\a
_diffrn_radiation_wavelength     1.54184
_diffrn_source                   'fine-focus sealed X-ray tube'
_diffrn_source_type              'Enhance (Cu) X-ray Source'
_reflns_Friedel_coverage         0.891
_reflns_Friedel_fraction_full    0.999
_reflns_Friedel_fraction_max     0.973
_reflns_number_gt                8175
_reflns_number_total             9006
_reflns_odcompleteness_completeness 99.95
_reflns_odcompleteness_iscentric 1
_reflns_odcompleteness_theta     66.97
_reflns_special_details          
;
 Reflections were merged by SHELXL according to the crystal
 class for the calculation of statistics and refinement.
 
 Structure factors included contributions from the .fab file.
 
 _reflns_Friedel_fraction is defined as the number of unique
 Friedel pairs measured divided by the number that would be
 possible theoretically, ignoring centric projections and
 systematic absences.
;
_reflns_threshold_expression     'I > 2\s(I)'
_computing_cell_refinement       'CrysAlisPro 1.171.39.46e (Rigaku OD, 2018)'
_computing_data_collection       'CrysAlisPro 1.171.39.46e (Rigaku OD, 2018)'
_computing_data_reduction        'CrysAlisPro 1.171.39.46e (Rigaku OD, 2018)'
_computing_molecular_graphics    'Olex2 1.3 (Dolomanov et al., 2009)'
_computing_publication_material  'Olex2 1.3 (Dolomanov et al., 2009)'
_computing_structure_refinement  'SHELXL 2014/7 (Sheldrick, 2015)'
_computing_structure_solution    'SHELXT  (Sheldrick, 2015)'
_refine_diff_density_max         0.150
_refine_diff_density_min         -0.244
_refine_diff_density_rms         0.041
_refine_ls_abs_structure_details 
;
 Flack x determined using 3405 quotients [(I+)-(I-)]/[(I+)+(I-)]
 (Parsons, Flack and Wagner, Acta Cryst. B69 (2013) 249-259).
;
_refine_ls_abs_structure_Flack   -0.01(14)
_refine_ls_extinction_coef       .
_refine_ls_extinction_method     none
_refine_ls_goodness_of_fit_ref   1.037
_refine_ls_hydrogen_treatment    constr
_refine_ls_matrix_type           full
_refine_ls_number_parameters     559
_refine_ls_number_reflns         9006
_refine_ls_number_restraints     1
_refine_ls_R_factor_all          0.0543
_refine_ls_R_factor_gt           0.0505
_refine_ls_restrained_S_all      1.037
_refine_ls_shift/su_max          0.003
_refine_ls_shift/su_mean         0.000
_refine_ls_structure_factor_coef Fsqd
_refine_ls_weighting_details     
'w=1/[\s^2^(Fo^2^)+(0.0941P)^2^+0.0257P] where P=(Fo^2^+2Fc^2^)/3'
_refine_ls_weighting_scheme      calc
_refine_ls_wR_factor_gt          0.1373
_refine_ls_wR_factor_ref         0.1426
_refine_special_details          ?
_olex2_refinement_description    
;
1. Fixed Uiso
 At 1.2 times of:
  All C(H) groups, All C(H,H) groups
2.a Ternary CH refined with riding coordinates:
 C007(H007), C00I(H00I)
2.b Secondary CH2 refined with riding coordinates:
 C00G(H00C,H00D), C00Q(H00E,H00F), C00Z(H00A,H00B), C01A(H01A,H01B)
2.c Aromatic/amide H refined with riding coordinates:
 C00H(H00H), C00L(H00L), C00P(H00P), C00V(H00V), C00Y(H00Y), C010(H010),
 C011(H011), C012(H012), C017(H017), C018(H018), C019(H019), C01B(H01F),
 C01C(H01C), C01D(H01D), C01E(H01E), C01G(H01G), C01I(H01I), C01J(H01J),
 C01K(H01K), C01L(H01L), C01M(H01M), C01N(H01N), C01O(H01O), C01P(H01P),
 C01Q(H01Q), C1(H1)
;
_atom_sites_solution_hydrogens   geom
_atom_sites_solution_primary     dual
_atom_sites_solution_secondary   ?
loop_
_atom_site_label
_atom_site_type_symbol
_atom_site_fract_x
_atom_site_fract_y
_atom_site_fract_z
_atom_site_U_iso_or_equiv
_atom_site_adp_type
_atom_site_occupancy
_atom_site_site_symmetry_order
_atom_site_calc_flag
_atom_site_refinement_flags_posn
_atom_site_refinement_flags_adp
_atom_site_refinement_flags_occupancy
_atom_site_disorder_assembly
_atom_site_disorder_group
O001 O 0.8285(4) 0.7553(3) 0.45653(9) 0.0936(10) Uani 1 1 d . . . . .
N002 N 0.3338(4) 0.9494(2) 0.49367(11) 0.0676(7) Uani 1 1 d . . . . .
C003 C 0.7078(4) 0.8279(2) 0.56383(9) 0.0503(6) Uani 1 1 d . . . . .
O004 O -0.3496(4) 0.2392(3) -0.04739(9) 0.0900(9) Uani 1 1 d . . . . .
N005 N 0.1656(4) 0.0472(2) -0.00866(11) 0.0689(7) Uani 1 1 d . . . . .
N006 N 0.3064(7) 0.4436(3) 0.71792(12) 0.0912(11) Uani 1 1 d . . . . .
C007 C 0.6277(4) 0.7320(2) 0.53616(9) 0.0495(6) Uani 1 1 d . . . . .
H007 H 0.7501 0.6885 0.5292 0.059 Uiso 1 1 calc R U . . .
C008 C 0.4054(4) 0.8661(2) 0.49246(9) 0.0516(6) Uani 1 1 d . . . . .
C009 C 0.0566(4) 0.3348(2) 0.05566(9) 0.0498(6) Uani 1 1 d . . . . .
C00A C 0.2095(4) 0.3640(2) 0.02988(10) 0.0517(6) Uani 1 1 d . . . . .
O00B O 0.4361(8) 0.4368(4) 0.74954(11) 0.1205(13) Uani 1 1 d . . . . .
C00C C -0.0004(4) 0.2385(2) -0.01298(9) 0.0480(6) Uani 1 1 d . . . . .
C00D C 0.0844(5) 0.3863(2) 0.09931(11) 0.0572(7) Uani 1 1 d . . . . .
C00E C -0.0935(5) 0.2458(3) -0.10060(10) 0.0573(6) Uani 1 1 d . . . . .
C00F C 0.0932(4) 0.1302(2) -0.01062(9) 0.0503(6) Uani 1 1 d . . . . .
C00G C 0.3637(5) 0.4381(3) 0.05408(11) 0.0607(7) Uani 1 1 d . . . . .
H00C H 0.3676 0.5073 0.0394 0.073 Uiso 1 1 calc R U . . .
H00D H 0.5048 0.4079 0.0565 0.073 Uiso 1 1 calc R U . . .
C00H C 0.2266(6) 0.4945(3) 0.63912(13) 0.0694(8) Uani 1 1 d . . . . .
H00H H 0.1004 0.4566 0.6392 0.083 Uiso 1 1 calc R U . . .
C00I C -0.1079(4) 0.2640(2) 0.03269(9) 0.0491(6) Uani 1 1 d . . . . .
H00I H -0.2338 0.3075 0.0254 0.059 Uiso 1 1 calc R U . . .
C00J C 0.2708(5) 0.4459(2) 0.09950(11) 0.0593(7) Uani 1 1 d . . . . .
O00K O 0.1304(8) 0.4060(4) 0.71796(12) 0.1319(16) Uani 1 1 d . . . . .
C00L C -0.2988(7) 0.0002(3) 0.11379(14) 0.0774(10) Uani 1 1 d . . . . .
H00L H -0.3412 -0.0552 0.1321 0.093 Uiso 1 1 calc R U . . .
C00M C 0.4975(4) 0.7581(2) 0.49007(9) 0.0488(6) Uani 1 1 d . . . . .
O00N O 0.4783(8) 0.5887(4) 0.21754(12) 0.1260(15) Uani 1 1 d . . . . .
N00O N 0.3066(9) 0.5442(4) 0.21666(14) 0.1080(14) Uani 1 1 d . . . . .
C00P C 0.9045(5) 0.8712(3) 0.55749(12) 0.0631(7) Uani 1 1 d . . . . .
H00P H 0.9871 0.8423 0.5358 0.076 Uiso 1 1 calc R U . . .
C00Q C 0.1788(4) 0.3243(2) -0.01706(10) 0.0540(6) Uani 1 1 d . . . . .
H00E H 0.3068 0.2921 -0.0271 0.065 Uiso 1 1 calc R U . . .
H00F H 0.1340 0.3814 -0.0376 0.065 Uiso 1 1 calc R U . . .
C00R C 0.5446(5) 0.7520(3) 0.40286(10) 0.0567(6) Uani 1 1 d . . . . .
C00S C 0.4752(4) 0.6611(2) 0.55879(10) 0.0511(6) Uani 1 1 d . . . . .
C00T C 0.4696(5) 0.6091(2) 0.60234(11) 0.0565(6) Uani 1 1 d . . . . .
C00V C 0.6078(6) 0.6098(3) 0.64040(12) 0.0690(8) Uani 1 1 d . . . . .
H00V H 0.7337 0.6480 0.6406 0.083 Uiso 1 1 calc R U . . .
C00W C 0.3088(4) 0.6325(2) 0.53227(10) 0.0522(6) Uani 1 1 d . . . . .
C00X C 0.2834(5) 0.5488(2) 0.60149(11) 0.0593(7) Uani 1 1 d . . . . .
C00Y C 0.6679(7) 0.7101(3) 0.37015(13) 0.0715(9) Uani 1 1 d . . . . .
H00Y H 0.8049 0.6875 0.3780 0.086 Uiso 1 1 calc R U . . .
C00Z C 0.3162(4) 0.6729(2) 0.48559(10) 0.0542(6) Uani 1 1 d . . . . .
H00A H 0.1831 0.7054 0.4753 0.065 Uiso 1 1 calc R U . . .
H00B H 0.3499 0.6160 0.4650 0.065 Uiso 1 1 calc R U . . .
C010 C 0.8598(6) 0.9988(3) 0.61591(14) 0.0780(10) Uani 1 1 d . . . . .
H010 H 0.9120 1.0551 0.6338 0.094 Uiso 1 1 calc R U . . .
C011 C -0.3741(5) 0.1263(3) 0.05459(12) 0.0630(7) Uani 1 1 d . . . . .
H011 H -0.4691 0.1541 0.0326 0.076 Uiso 1 1 calc R U . . .
C012 C 0.1034(5) 0.2117(3) -0.11266(11) 0.0670(8) Uani 1 1 d . . . . .
H012 H 0.1993 0.1827 -0.0911 0.080 Uiso 1 1 calc R U . . .
C013 C 0.6412(4) 0.7564(3) 0.44960(11) 0.0580(7) Uani 1 1 d . . . . .
C014 C -0.1659(4) 0.2402(3) -0.05401(11) 0.0576(7) Uani 1 1 d . . . . .
C015 C -0.1730(4) 0.1693(2) 0.06027(9) 0.0508(6) Uani 1 1 d . . . . .
C016 C 0.3661(7) 0.4988(3) 0.67698(12) 0.0730(9) Uani 1 1 d . . . . .
C017 C -0.0971(6) 0.0412(3) 0.11906(13) 0.0735(9) Uani 1 1 d . . . . .
H017 H -0.0021 0.0120 0.1408 0.088 Uiso 1 1 calc R U . . .
C018 C 0.0386(8) 0.4389(4) 0.17500(13) 0.0842(11) Uani 1 1 d . . . . .
H018 H -0.0393 0.4395 0.2005 0.101 Uiso 1 1 calc R U . . .
C019 C 0.3420(6) 0.7866(3) 0.39036(12) 0.0671(8) Uani 1 1 d . . . . .
H019 H 0.2566 0.8141 0.4119 0.081 Uiso 1 1 calc R U . . .
C01A C 0.1677(5) 0.5572(3) 0.55569(12) 0.0634(8) Uani 1 1 d . . . . .
H01A H 0.1575 0.4883 0.5407 0.076 Uiso 1 1 calc R U . . .
H01B H 0.0273 0.5868 0.5578 0.076 Uiso 1 1 calc R U . . .
C01B C 0.3459(7) 0.4983(3) 0.13773(13) 0.0727(9) Uani 1 1 d . . . . .
H01F H 0.4722 0.5362 0.1386 0.087 Uiso 1 1 calc R U . . .
C01C C 0.6654(6) 0.9576(3) 0.62207(14) 0.0735(9) Uani 1 1 d . . . . .
H01C H 0.5834 0.9870 0.6438 0.088 Uiso 1 1 calc R U . . .
C01D C 0.3867(8) 0.7382(4) 0.31430(13) 0.0858(11) Uani 1 1 d . . . . .
H01D H 0.3335 0.7338 0.2845 0.103 Uiso 1 1 calc R U . . .
C01E C 0.5879(5) 0.8720(3) 0.59624(11) 0.0624(7) Uani 1 1 d . . . . .
H01E H 0.4549 0.8443 0.6008 0.075 Uiso 1 1 calc R U . . .
O01F O 0.1973(10) 0.5407(5) 0.24942(13) 0.157(2) Uani 1 1 d . . . . .
C01G C -0.0353(6) 0.3839(3) 0.13685(12) 0.0722(9) Uani 1 1 d . . . . .
H01G H -0.1619 0.3463 0.1364 0.087 Uiso 1 1 calc R U . . .
C01H C 0.2258(8) 0.4924(3) 0.17505(13) 0.0803(10) Uani 1 1 d . . . . .
C01I C 0.1561(7) 0.2211(4) -0.15684(13) 0.0820(11) Uani 1 1 d . . . . .
H01I H 0.2880 0.1982 -0.1649 0.098 Uiso 1 1 calc R U . . .
C01J C 0.5882(9) 0.7017(4) 0.32611(14) 0.0907(13) Uani 1 1 d . . . . .
H01J H 0.6697 0.6716 0.3044 0.109 Uiso 1 1 calc R U . . .
C01K C 0.5549(7) 0.5526(3) 0.67797(13) 0.0775(10) Uani 1 1 d . . . . .
H01K H 0.6463 0.5508 0.7036 0.093 Uiso 1 1 calc R U . . .
C01L C 0.9791(6) 0.9566(3) 0.58303(15) 0.0767(10) Uani 1 1 d . . . . .
H01L H 1.1104 0.9858 0.5781 0.092 Uiso 1 1 calc R U . . .
C01M C -0.0339(5) 0.1245(3) 0.09277(12) 0.0615(7) Uani 1 1 d . . . . .
H01M H 0.1029 0.1510 0.0968 0.074 Uiso 1 1 calc R U . . .
C01N C -0.1787(9) 0.2976(4) -0.17691(14) 0.0933(14) Uani 1 1 d . . . . .
H01N H -0.2732 0.3272 -0.1986 0.112 Uiso 1 1 calc R U . . .
C01O C -0.2345(6) 0.2878(3) -0.13314(13) 0.0730(9) Uani 1 1 d . . . . .
H01O H -0.3678 0.3095 -0.1254 0.088 Uiso 1 1 calc R U . . .
C01P C 0.0174(8) 0.2636(4) -0.18871(14) 0.0916(13) Uani 1 1 d . . . . .
H01P H 0.0547 0.2697 -0.2184 0.110 Uiso 1 1 calc R U . . .
C01Q C 0.2670(7) 0.7803(4) 0.34592(14) 0.0805(10) Uani 1 1 d . . . . .
H01Q H 0.1322 0.8053 0.3376 0.097 Uiso 1 1 calc R U . . .
C1 C -0.4353(6) 0.0427(3) 0.08112(15) 0.0781(10) Uani 1 1 d . . . . .
H1 H -0.5709 0.0149 0.0768 0.094 Uiso 1 1 calc R U . . .

loop_
_atom_site_aniso_label
_atom_site_aniso_U_11
_atom_site_aniso_U_22
_atom_site_aniso_U_33
_atom_site_aniso_U_23
_atom_site_aniso_U_13
_atom_site_aniso_U_12
O001 0.0444(12) 0.161(3) 0.0763(16) -0.0119(18) 0.0055(10) 0.0139(15)
N002 0.0642(16) 0.0542(15) 0.0846(19) 0.0078(13) 0.0072(13) 0.0121(12)
C003 0.0449(12) 0.0493(14) 0.0556(14) 0.0015(11) -0.0065(10) 0.0044(10)
O004 0.0433(11) 0.151(3) 0.0748(15) 0.0022(17) -0.0035(10) 0.0126(14)
N005 0.0628(16) 0.0588(16) 0.0839(19) -0.0077(14) -0.0042(13) 0.0116(13)
N006 0.128(3) 0.078(2) 0.067(2) 0.0151(16) -0.0005(19) -0.007(2)
C007 0.0404(12) 0.0490(14) 0.0583(15) -0.0020(11) -0.0032(10) 0.0057(10)
C008 0.0443(12) 0.0549(16) 0.0557(15) 0.0065(12) 0.0033(10) 0.0003(11)
C009 0.0531(13) 0.0422(14) 0.0544(14) -0.0013(10) 0.0052(10) 0.0029(10)
C00A 0.0520(13) 0.0441(13) 0.0590(15) -0.0001(11) 0.0044(11) 0.0014(11)
O00B 0.172(4) 0.115(3) 0.072(2) 0.0281(19) -0.018(2) -0.008(3)
C00C 0.0404(11) 0.0513(14) 0.0520(14) 0.0004(11) 0.0000(10) 0.0058(10)
C00D 0.0680(17) 0.0424(14) 0.0614(17) 0.0002(12) 0.0051(13) 0.0014(12)
C00E 0.0577(15) 0.0555(16) 0.0573(16) -0.0013(13) -0.0073(11) -0.0035(12)
C00F 0.0409(11) 0.0549(16) 0.0544(14) -0.0072(11) -0.0025(9) 0.0004(10)
C00G 0.0602(16) 0.0535(17) 0.0686(19) -0.0042(13) 0.0062(13) -0.0090(13)
C00H 0.079(2) 0.0551(17) 0.073(2) 0.0085(15) -0.0002(15) -0.0084(15)
C00I 0.0397(11) 0.0493(14) 0.0581(15) 0.0016(11) 0.0014(9) 0.0069(10)
C00J 0.0673(17) 0.0481(15) 0.0622(17) -0.0006(12) 0.0020(13) -0.0012(12)
O00K 0.152(3) 0.155(4) 0.089(2) 0.037(2) 0.009(2) -0.054(3)
C00L 0.096(3) 0.0543(18) 0.083(2) 0.0109(17) 0.0170(19) -0.0112(17)
C00M 0.0406(12) 0.0522(15) 0.0530(14) 0.0000(11) -0.0025(10) 0.0053(10)
O00N 0.159(4) 0.136(3) 0.081(2) -0.026(2) -0.007(2) -0.059(3)
N00O 0.165(4) 0.088(3) 0.072(2) -0.0167(19) 0.007(2) -0.035(3)
C00P 0.0510(15) 0.0652(19) 0.0724(19) -0.0039(15) -0.0009(12) -0.0062(13)
C00Q 0.0481(13) 0.0539(15) 0.0605(15) 0.0011(12) 0.0083(11) 0.0001(11)
C00R 0.0593(15) 0.0535(16) 0.0572(16) -0.0002(12) 0.0034(12) -0.0019(12)
C00S 0.0507(13) 0.0414(13) 0.0601(15) -0.0001(11) -0.0061(11) 0.0038(10)
C00T 0.0621(16) 0.0443(15) 0.0620(17) -0.0003(12) -0.0046(12) 0.0001(11)
C00V 0.0728(19) 0.066(2) 0.0666(19) 0.0061(16) -0.0129(14) -0.0052(15)
C00W 0.0474(13) 0.0459(14) 0.0619(16) -0.0009(11) -0.0073(11) 0.0004(10)
C00X 0.0654(17) 0.0476(15) 0.0641(17) 0.0033(12) -0.0022(13) -0.0007(12)
C00Y 0.086(2) 0.0590(19) 0.070(2) -0.0051(15) 0.0158(16) 0.0026(16)
C00Z 0.0467(13) 0.0548(15) 0.0595(15) 0.0017(12) -0.0099(11) 0.0004(11)
C010 0.086(2) 0.0561(19) 0.090(3) -0.0107(17) -0.0136(19) -0.0094(17)
C011 0.0511(15) 0.0628(18) 0.0750(19) 0.0013(15) 0.0030(12) -0.0046(13)
C012 0.0630(17) 0.081(2) 0.0561(17) -0.0018(15) -0.0011(13) 0.0002(15)
C013 0.0453(14) 0.0632(18) 0.0654(17) -0.0056(14) 0.0017(11) 0.0057(12)
C014 0.0446(14) 0.0669(18) 0.0605(16) 0.0007(14) -0.0027(11) 0.0078(12)
C015 0.0465(13) 0.0509(15) 0.0550(14) -0.0049(11) 0.0043(10) 0.0025(10)
C016 0.099(3) 0.0557(18) 0.064(2) 0.0087(14) 0.0019(17) 0.0008(17)
C017 0.084(2) 0.061(2) 0.075(2) 0.0142(16) -0.0034(17) 0.0063(17)
C018 0.118(3) 0.074(2) 0.063(2) -0.0093(17) 0.0213(19) -0.013(2)
C019 0.0689(19) 0.070(2) 0.0612(18) 0.0027(14) -0.0042(14) 0.0016(15)
C01A 0.0566(16) 0.0542(17) 0.078(2) 0.0061(14) -0.0104(14) -0.0091(12)
C01B 0.091(2) 0.0536(18) 0.073(2) -0.0069(15) 0.0016(17) -0.0129(16)
C01C 0.084(2) 0.0581(19) 0.079(2) -0.0115(16) 0.0076(17) 0.0050(16)
C01D 0.123(3) 0.075(2) 0.058(2) -0.0002(17) -0.009(2) -0.011(2)
C01E 0.0585(16) 0.0563(17) 0.073(2) -0.0049(14) 0.0073(13) -0.0038(13)
O01F 0.230(5) 0.167(5) 0.077(2) -0.044(3) 0.036(3) -0.083(4)
C01G 0.088(2) 0.064(2) 0.0656(19) -0.0038(16) 0.0152(16) -0.0103(17)
C01H 0.117(3) 0.061(2) 0.063(2) -0.0111(16) 0.0026(19) -0.014(2)
C01I 0.088(2) 0.095(3) 0.064(2) -0.0065(19) 0.0150(17) -0.012(2)
C01J 0.140(4) 0.071(2) 0.063(2) -0.0089(18) 0.025(2) 0.000(2)
C01K 0.100(3) 0.068(2) 0.062(2) 0.0044(16) -0.0172(17) -0.0004(19)
C01L 0.0607(18) 0.071(2) 0.098(3) -0.0078(18) -0.0029(17) -0.0149(16)
C01M 0.0575(15) 0.0549(17) 0.0714(19) 0.0028(14) -0.0024(13) -0.0016(13)
C01N 0.130(4) 0.082(3) 0.064(2) 0.0091(19) -0.029(2) 0.002(3)
C01O 0.079(2) 0.070(2) 0.067(2) 0.0037(15) -0.0186(16) 0.0018(16)
C01P 0.119(3) 0.100(3) 0.055(2) 0.009(2) 0.002(2) -0.018(3)
C01Q 0.094(3) 0.076(2) 0.068(2) 0.0032(17) -0.0183(18) -0.0024(19)
C1 0.0626(19) 0.071(2) 0.102(3) 0.0010(19) 0.0120(17) -0.0147(16)

_geom_special_details            
;
 All esds (except the esd in the dihedral angle between two l.s. planes)
 are estimated using the full covariance matrix.  The cell esds are taken
 into account individually in the estimation of esds in distances, angles
 and torsion angles; correlations between esds in cell parameters are only
 used when they are defined by crystal symmetry.  An approximate (isotropic)
 treatment of cell esds is used for estimating esds involving l.s. planes.
;
loop_
_geom_bond_atom_site_label_1
_geom_bond_atom_site_label_2
_geom_bond_distance
_geom_bond_site_symmetry_2
_geom_bond_publ_flag
O001 C013 1.194(4) . ?
N002 C008 1.137(4) . ?
C003 C007 1.523(4) . ?
C003 C00P 1.383(4) . ?
C003 C01E 1.378(4) . ?
O004 C014 1.194(4) . ?
N005 C00F 1.135(4) . ?
N006 O00B 1.215(5) . ?
N006 O00K 1.212(6) . ?
N006 C016 1.468(5) . ?
C007 H007 0.9800 . ?
C007 C00M 1.591(4) . ?
C007 C00S 1.501(4) . ?
C008 C00M 1.474(4) . ?
C009 C00A 1.324(4) . ?
C009 C00D 1.450(4) . ?
C009 C00I 1.501(4) . ?
C00A C00G 1.499(4) . ?
C00A C00Q 1.483(4) . ?
C00C C00F 1.478(4) . ?
C00C C00I 1.589(4) . ?
C00C C00Q 1.572(4) . ?
C00C C014 1.561(4) . ?
C00D C00J 1.398(5) . ?
C00D C01G 1.388(5) . ?
C00E C012 1.388(5) . ?
C00E C014 1.488(5) . ?
C00E C01O 1.381(5) . ?
C00G H00C 0.9700 . ?
C00G H00D 0.9700 . ?
C00G C00J 1.509(4) . ?
C00H H00H 0.9300 . ?
C00H C00X 1.375(5) . ?
C00H C016 1.391(5) . ?
C00I H00I 0.9800 . ?
C00I C015 1.511(4) . ?
C00J C01B 1.372(5) . ?
C00L H00L 0.9300 . ?
C00L C017 1.378(6) . ?
C00L C1 1.369(6) . ?
C00M C00Z 1.567(4) . ?
C00M C013 1.554(4) . ?
O00N N00O 1.222(6) . ?
N00O O01F 1.231(6) . ?
N00O C01H 1.462(5) . ?
C00P H00P 0.9300 . ?
C00P C01L 1.377(5) . ?
C00Q H00E 0.9700 . ?
C00Q H00F 0.9700 . ?
C00R C00Y 1.388(5) . ?
C00R C013 1.486(4) . ?
C00R C019 1.386(5) . ?
C00S C00T 1.451(4) . ?
C00S C00W 1.328(4) . ?
C00T C00V 1.389(4) . ?
C00T C00X 1.401(4) . ?
C00V H00V 0.9300 . ?
C00V C01K 1.384(5) . ?
C00W C00Z 1.481(4) . ?
C00W C01A 1.499(4) . ?
C00X C01A 1.511(4) . ?
C00Y H00Y 0.9300 . ?
C00Y C01J 1.379(6) . ?
C00Z H00A 0.9700 . ?
C00Z H00B 0.9700 . ?
C010 H010 0.9300 . ?
C010 C01C 1.359(6) . ?
C010 C01L 1.377(6) . ?
C011 H011 0.9300 . ?
C011 C015 1.385(4) . ?
C011 C1 1.379(5) . ?
C012 H012 0.9300 . ?
C012 C01I 1.380(5) . ?
C015 C01M 1.387(4) . ?
C016 C01K 1.373(6) . ?
C017 H017 0.9300 . ?
C017 C01M 1.377(5) . ?
C018 H018 0.9300 . ?
C018 C01G 1.384(5) . ?
C018 C01H 1.363(6) . ?
C019 H019 0.9300 . ?
C019 C01Q 1.379(5) . ?
C01A H01A 0.9700 . ?
C01A H01B 0.9700 . ?
C01B H01F 0.9300 . ?
C01B C01H 1.386(6) . ?
C01C H01C 0.9300 . ?
C01C C01E 1.389(5) . ?
C01D H01D 0.9300 . ?
C01D C01J 1.383(7) . ?
C01D C01Q 1.351(7) . ?
C01E H01E 0.9300 . ?
C01G H01G 0.9300 . ?
C01I H01I 0.9300 . ?
C01I C01P 1.362(7) . ?
C01J H01J 0.9300 . ?
C01K H01K 0.9300 . ?
C01L H01L 0.9300 . ?
C01M H01M 0.9300 . ?
C01N H01N 0.9300 . ?
C01N C01O 1.375(7) . ?
C01N C01P 1.380(7) . ?
C01O H01O 0.9300 . ?
C01P H01P 0.9300 . ?
C01Q H01Q 0.9300 . ?
C1 H1 0.9300 . ?

loop_
_geom_angle_atom_site_label_1
_geom_angle_atom_site_label_2
_geom_angle_atom_site_label_3
_geom_angle
_geom_angle_site_symmetry_1
_geom_angle_site_symmetry_3
_geom_angle_publ_flag
C00P C003 C007 120.5(3) . . ?
C01E C003 C007 120.8(3) . . ?
C01E C003 C00P 118.7(3) . . ?
O00B N006 C016 118.5(4) . . ?
O00K N006 O00B 123.6(4) . . ?
O00K N006 C016 117.9(4) . . ?
C003 C007 H007 107.9 . . ?
C003 C007 C00M 116.3(2) . . ?
C00M C007 H007 107.9 . . ?
C00S C007 C003 115.1(2) . . ?
C00S C007 H007 107.9 . . ?
C00S C007 C00M 101.1(2) . . ?
N002 C008 C00M 179.1(3) . . ?
C00A C009 C00D 110.1(3) . . ?
C00A C009 C00I 114.4(2) . . ?
C00D C009 C00I 135.4(3) . . ?
C009 C00A C00G 111.8(3) . . ?
C009 C00A C00Q 113.2(3) . . ?
C00Q C00A C00G 134.7(3) . . ?
C00F C00C C00I 109.6(2) . . ?
C00F C00C C00Q 109.7(2) . . ?
C00F C00C C014 107.4(2) . . ?
C00Q C00C C00I 106.2(2) . . ?
C014 C00C C00I 111.2(2) . . ?
C014 C00C C00Q 112.7(2) . . ?
C00J C00D C009 107.3(3) . . ?
C01G C00D C009 131.9(3) . . ?
C01G C00D C00J 120.8(3) . . ?
C012 C00E C014 124.1(3) . . ?
C01O C00E C012 119.4(3) . . ?
C01O C00E C014 116.5(3) . . ?
N005 C00F C00C 179.7(3) . . ?
C00A C00G H00C 111.6 . . ?
C00A C00G H00D 111.6 . . ?
C00A C00G C00J 101.0(2) . . ?
H00C C00G H00D 109.4 . . ?
C00J C00G H00C 111.6 . . ?
C00J C00G H00D 111.6 . . ?
C00X C00H H00H 121.5 . . ?
C00X C00H C016 117.0(3) . . ?
C016 C00H H00H 121.5 . . ?
C009 C00I C00C 100.6(2) . . ?
C009 C00I H00I 108.0 . . ?
C009 C00I C015 114.8(2) . . ?
C00C C00I H00I 108.0 . . ?
C015 C00I C00C 116.9(2) . . ?
C015 C00I H00I 108.0 . . ?
C00D C00J C00G 109.8(3) . . ?
C01B C00J C00D 120.6(3) . . ?
C01B C00J C00G 129.6(3) . . ?
C017 C00L H00L 120.7 . . ?
C1 C00L H00L 120.7 . . ?
C1 C00L C017 118.7(3) . . ?
C008 C00M C007 109.4(2) . . ?
C008 C00M C00Z 109.6(2) . . ?
C008 C00M C013 107.7(2) . . ?
C00Z C00M C007 105.9(2) . . ?
C013 C00M C007 111.5(2) . . ?
C013 C00M C00Z 112.8(2) . . ?
O00N N00O O01F 123.0(4) . . ?
O00N N00O C01H 119.1(4) . . ?
O01F N00O C01H 117.9(5) . . ?
C003 C00P H00P 119.7 . . ?
C01L C00P C003 120.7(3) . . ?
C01L C00P H00P 119.7 . . ?
C00A C00Q C00C 102.1(2) . . ?
C00A C00Q H00E 111.4 . . ?
C00A C00Q H00F 111.4 . . ?
C00C C00Q H00E 111.4 . . ?
C00C C00Q H00F 111.4 . . ?
H00E C00Q H00F 109.2 . . ?
C00Y C00R C013 116.9(3) . . ?
C019 C00R C00Y 118.9(3) . . ?
C019 C00R C013 124.2(3) . . ?
C00T C00S C007 135.7(2) . . ?
C00W C00S C007 113.8(3) . . ?
C00W C00S C00T 110.4(3) . . ?
C00V C00T C00S 132.6(3) . . ?
C00V C00T C00X 120.5(3) . . ?
C00X C00T C00S 106.9(3) . . ?
C00T C00V H00V 120.6 . . ?
C01K C00V C00T 118.9(3) . . ?
C01K C00V H00V 120.6 . . ?
C00S C00W C00Z 113.3(3) . . ?
C00S C00W C01A 111.6(3) . . ?
C00Z C00W C01A 134.7(2) . . ?
C00H C00X C00T 120.9(3) . . ?
C00H C00X C01A 129.1(3) . . ?
C00T C00X C01A 110.0(3) . . ?
C00R C00Y H00Y 119.8 . . ?
C01J C00Y C00R 120.3(4) . . ?
C01J C00Y H00Y 119.8 . . ?
C00M C00Z H00A 111.3 . . ?
C00M C00Z H00B 111.3 . . ?
C00W C00Z C00M 102.5(2) . . ?
C00W C00Z H00A 111.3 . . ?
C00W C00Z H00B 111.3 . . ?
H00A C00Z H00B 109.2 . . ?
C01C C010 H010 120.2 . . ?
C01C C010 C01L 119.5(3) . . ?
C01L C010 H010 120.2 . . ?
C015 C011 H011 119.5 . . ?
C1 C011 H011 119.5 . . ?
C1 C011 C015 120.9(3) . . ?
C00E C012 H012 120.2 . . ?
C01I C012 C00E 119.6(3) . . ?
C01I C012 H012 120.2 . . ?
O001 C013 C00M 119.4(3) . . ?
O001 C013 C00R 120.7(3) . . ?
C00R C013 C00M 119.8(2) . . ?
O004 C014 C00C 119.2(3) . . ?
O004 C014 C00E 121.0(3) . . ?
C00E C014 C00C 119.8(2) . . ?
C011 C015 C00I 121.2(3) . . ?
C011 C015 C01M 118.1(3) . . ?
C01M C015 C00I 120.7(2) . . ?
C00H C016 N006 118.0(4) . . ?
C01K C016 N006 118.8(4) . . ?
C01K C016 C00H 123.2(3) . . ?
C00L C017 H017 119.4 . . ?
C01M C017 C00L 121.1(3) . . ?
C01M C017 H017 119.4 . . ?
C01G C018 H018 120.1 . . ?
C01H C018 H018 120.1 . . ?
C01H C018 C01G 119.7(4) . . ?
C00R C019 H019 120.0 . . ?
C01Q C019 C00R 120.0(4) . . ?
C01Q C019 H019 120.0 . . ?
C00W C01A C00X 101.0(2) . . ?
C00W C01A H01A 111.6 . . ?
C00W C01A H01B 111.6 . . ?
C00X C01A H01A 111.6 . . ?
C00X C01A H01B 111.6 . . ?
H01A C01A H01B 109.4 . . ?
C00J C01B H01F 121.4 . . ?
C00J C01B C01H 117.3(3) . . ?
C01H C01B H01F 121.4 . . ?
C010 C01C H01C 119.7 . . ?
C010 C01C C01E 120.7(3) . . ?
C01E C01C H01C 119.7 . . ?
C01J C01D H01D 119.9 . . ?
C01Q C01D H01D 119.9 . . ?
C01Q C01D C01J 120.1(4) . . ?
C003 C01E C01C 120.2(3) . . ?
C003 C01E H01E 119.9 . . ?
C01C C01E H01E 119.9 . . ?
C00D C01G H01G 120.8 . . ?
C018 C01G C00D 118.3(4) . . ?
C018 C01G H01G 120.8 . . ?
C018 C01H N00O 118.6(4) . . ?
C018 C01H C01B 123.2(3) . . ?
C01B C01H N00O 118.2(4) . . ?
C012 C01I H01I 119.6 . . ?
C01P C01I C012 120.8(4) . . ?
C01P C01I H01I 119.6 . . ?
C00Y C01J C01D 119.8(4) . . ?
C00Y C01J H01J 120.1 . . ?
C01D C01J H01J 120.1 . . ?
C00V C01K H01K 120.3 . . ?
C016 C01K C00V 119.3(3) . . ?
C016 C01K H01K 120.3 . . ?
C00P C01L C010 120.2(3) . . ?
C00P C01L H01L 119.9 . . ?
C010 C01L H01L 119.9 . . ?
C015 C01M H01M 119.8 . . ?
C017 C01M C015 120.4(3) . . ?
C017 C01M H01M 119.8 . . ?
C01O C01N H01N 120.0 . . ?
C01O C01N C01P 120.1(4) . . ?
C01P C01N H01N 120.0 . . ?
C00E C01O H01O 119.9 . . ?
C01N C01O C00E 120.3(4) . . ?
C01N C01O H01O 119.9 . . ?
C01I C01P C01N 119.8(4) . . ?
C01I C01P H01P 120.1 . . ?
C01N C01P H01P 120.1 . . ?
C019 C01Q H01Q 119.5 . . ?
C01D C01Q C019 120.9(4) . . ?
C01D C01Q H01Q 119.5 . . ?
C00L C1 C011 120.8(3) . . ?
C00L C1 H1 119.6 . . ?
C011 C1 H1 119.6 . . ?

loop_
_geom_torsion_atom_site_label_1
_geom_torsion_atom_site_label_2
_geom_torsion_atom_site_label_3
_geom_torsion_atom_site_label_4
_geom_torsion
_geom_torsion_site_symmetry_1
_geom_torsion_site_symmetry_2
_geom_torsion_site_symmetry_3
_geom_torsion_site_symmetry_4
_geom_torsion_publ_flag
C003 C007 C00M C008 -23.8(3) . . . . ?
C003 C007 C00M C00Z -141.8(2) . . . . ?
C003 C007 C00M C013 95.2(3) . . . . ?
C003 C007 C00S C00T -49.7(4) . . . . ?
C003 C007 C00S C00W 135.3(3) . . . . ?
C003 C00P C01L C010 1.2(6) . . . . ?
N006 C016 C01K C00V -176.5(4) . . . . ?
C007 C003 C00P C01L -178.8(3) . . . . ?
C007 C003 C01E C01C 178.3(3) . . . . ?
C007 C00M C00Z C00W 18.0(3) . . . . ?
C007 C00M C013 O001 -12.8(5) . . . . ?
C007 C00M C013 C00R 165.0(3) . . . . ?
C007 C00S C00T C00V 2.3(6) . . . . ?
C007 C00S C00T C00X -177.1(3) . . . . ?
C007 C00S C00W C00Z 2.7(4) . . . . ?
C007 C00S C00W C01A 177.0(3) . . . . ?
C008 C00M C00Z C00W -100.0(3) . . . . ?
C008 C00M C013 O001 107.3(4) . . . . ?
C008 C00M C013 C00R -75.0(3) . . . . ?
C009 C00A C00G C00J 0.4(3) . . . . ?
C009 C00A C00Q C00C -13.6(3) . . . . ?
C009 C00D C00J C00G 2.7(4) . . . . ?
C009 C00D C00J C01B -175.7(3) . . . . ?
C009 C00D C01G C018 177.2(4) . . . . ?
C009 C00I C015 C011 150.7(3) . . . . ?
C009 C00I C015 C01M -27.9(4) . . . . ?
C00A C009 C00D C00J -2.5(3) . . . . ?
C00A C009 C00D C01G 177.9(4) . . . . ?
C00A C009 C00I C00C 9.1(3) . . . . ?
C00A C009 C00I C015 135.6(3) . . . . ?
C00A C00G C00J C00D -2.0(3) . . . . ?
C00A C00G C00J C01B 176.3(3) . . . . ?
O00B N006 C016 C00H 172.1(4) . . . . ?
O00B N006 C016 C01K -8.5(6) . . . . ?
C00C C00I C015 C011 -91.8(3) . . . . ?
C00C C00I C015 C01M 89.7(3) . . . . ?
C00D C009 C00A C00G 1.3(3) . . . . ?
C00D C009 C00A C00Q -173.5(2) . . . . ?
C00D C009 C00I C00C -175.8(3) . . . . ?
C00D C009 C00I C015 -49.3(4) . . . . ?
C00D C00J C01B C01H -2.2(5) . . . . ?
C00E C012 C01I C01P 0.1(7) . . . . ?
C00F C00C C00I C009 101.8(2) . . . . ?
C00F C00C C00I C015 -23.2(3) . . . . ?
C00F C00C C00Q C00A -100.1(3) . . . . ?
C00F C00C C014 O004 106.0(4) . . . . ?
C00F C00C C014 C00E -75.5(3) . . . . ?
C00G C00A C00Q C00C 173.3(3) . . . . ?
C00G C00J C01B C01H 179.7(4) . . . . ?
C00H C00X C01A C00W 176.6(4) . . . . ?
C00H C016 C01K C00V 2.8(6) . . . . ?
C00I C009 C00A C00G 177.6(2) . . . . ?
C00I C009 C00A C00Q 2.9(4) . . . . ?
C00I C009 C00D C00J -177.8(3) . . . . ?
C00I C009 C00D C01G 2.7(6) . . . . ?
C00I C00C C00Q C00A 18.3(3) . . . . ?
C00I C00C C014 O004 -13.9(5) . . . . ?
C00I C00C C014 C00E 164.6(3) . . . . ?
C00I C015 C01M C017 177.3(3) . . . . ?
C00J C00D C01G C018 -2.3(6) . . . . ?
C00J C01B C01H N00O 177.7(4) . . . . ?
C00J C01B C01H C018 -1.0(7) . . . . ?
O00K N006 C016 C00H -6.9(6) . . . . ?
O00K N006 C016 C01K 172.5(5) . . . . ?
C00L C017 C01M C015 0.1(6) . . . . ?
C00M C007 C00S C00T -175.9(3) . . . . ?
C00M C007 C00S C00W 9.1(3) . . . . ?
O00N N00O C01H C018 177.2(5) . . . . ?
O00N N00O C01H C01B -1.6(8) . . . . ?
C00P C003 C007 C00M -90.2(3) . . . . ?
C00P C003 C007 C00S 151.8(3) . . . . ?
C00P C003 C01E C01C -0.5(5) . . . . ?
C00Q C00A C00G C00J 173.6(3) . . . . ?
C00Q C00C C00I C009 -16.6(3) . . . . ?
C00Q C00C C00I C015 -141.7(2) . . . . ?
C00Q C00C C014 O004 -133.1(4) . . . . ?
C00Q C00C C014 C00E 45.5(4) . . . . ?
C00R C00Y C01J C01D 1.9(6) . . . . ?
C00R C019 C01Q C01D 1.6(6) . . . . ?
C00S C007 C00M C008 101.6(2) . . . . ?
C00S C007 C00M C00Z -16.4(3) . . . . ?
C00S C007 C00M C013 -139.4(2) . . . . ?
C00S C00T C00V C01K 178.5(4) . . . . ?
C00S C00T C00X C00H -176.3(3) . . . . ?
C00S C00T C00X C01A 2.4(4) . . . . ?
C00S C00W C00Z C00M -13.4(3) . . . . ?
C00S C00W C01A C00X 0.7(3) . . . . ?
C00T C00S C00W C00Z -173.6(3) . . . . ?
C00T C00S C00W C01A 0.7(4) . . . . ?
C00T C00V C01K C016 -1.3(6) . . . . ?
C00T C00X C01A C00W -2.0(3) . . . . ?
C00V C00T C00X C00H 4.2(5) . . . . ?
C00V C00T C00X C01A -177.1(3) . . . . ?
C00W C00S C00T C00V 177.5(4) . . . . ?
C00W C00S C00T C00X -2.0(3) . . . . ?
C00X C00H C016 N006 178.5(4) . . . . ?
C00X C00H C016 C01K -0.9(6) . . . . ?
C00X C00T C00V C01K -2.1(5) . . . . ?
C00Y C00R C013 O001 21.9(5) . . . . ?
C00Y C00R C013 C00M -155.8(3) . . . . ?
C00Y C00R C019 C01Q -0.8(6) . . . . ?
C00Z C00M C013 O001 -131.8(4) . . . . ?
C00Z C00M C013 C00R 46.0(4) . . . . ?
C00Z C00W C01A C00X 173.3(3) . . . . ?
C010 C01C C01E C003 -0.2(6) . . . . ?
C011 C015 C01M C017 -1.3(5) . . . . ?
C012 C00E C014 O004 -157.1(4) . . . . ?
C012 C00E C014 C00C 24.4(5) . . . . ?
C012 C00E C01O C01N -1.2(6) . . . . ?
C012 C01I C01P C01N -0.1(8) . . . . ?
C013 C00M C00Z C00W 140.2(2) . . . . ?
C013 C00R C00Y C01J 178.9(4) . . . . ?
C013 C00R C019 C01Q 179.3(4) . . . . ?
C014 C00C C00I C009 -139.6(2) . . . . ?
C014 C00C C00I C015 95.4(3) . . . . ?
C014 C00C C00Q C00A 140.3(2) . . . . ?
C014 C00E C012 C01I -179.5(4) . . . . ?
C014 C00E C01O C01N 178.8(4) . . . . ?
C015 C011 C1 C00L 0.0(6) . . . . ?
C016 C00H C00X C00T -2.6(5) . . . . ?
C016 C00H C00X C01A 178.9(3) . . . . ?
C017 C00L C1 C011 -1.3(7) . . . . ?
C019 C00R C00Y C01J -0.9(6) . . . . ?
C019 C00R C013 O001 -158.3(4) . . . . ?
C019 C00R C013 C00M 24.0(5) . . . . ?
C01A C00W C00Z C00M 174.2(3) . . . . ?
C01C C010 C01L C00P -1.9(7) . . . . ?
C01E C003 C007 C00M 91.0(3) . . . . ?
C01E C003 C007 C00S -26.9(4) . . . . ?
C01E C003 C00P C01L 0.0(5) . . . . ?
O01F N00O C01H C018 -2.8(8) . . . . ?
O01F N00O C01H C01B 178.5(5) . . . . ?
C01G C00D C00J C00G -177.7(3) . . . . ?
C01G C00D C00J C01B 3.9(5) . . . . ?
C01G C018 C01H N00O -176.2(4) . . . . ?
C01G C018 C01H C01B 2.5(7) . . . . ?
C01H C018 C01G C00D -0.8(7) . . . . ?
C01J C01D C01Q C019 -0.7(7) . . . . ?
C01L C010 C01C C01E 1.4(6) . . . . ?
C01O C00E C012 C01I 0.6(6) . . . . ?
C01O C00E C014 O004 22.8(5) . . . . ?
C01O C00E C014 C00C -155.7(3) . . . . ?
C01O C01N C01P C01I -0.5(8) . . . . ?
C01P C01N C01O C00E 1.2(7) . . . . ?
C01Q C01D C01J C00Y -1.1(7) . . . . ?
C1 C00L C017 C01M 1.2(6) . . . . ?
C1 C011 C015 C00I -177.3(3) . . . . ?
C1 C011 C015 C01M 1.3(5) . . . . ?

_shelx_res_file                  
;
    cyc-gy-11-25_sq.res created by SHELXL-2014/7

TITL cyc-gy-11-25_a.res in P2(1)
REM Old TITL cyc-gy-11-25 in P21 #4
REM SHELXT solution in P2(1)
REM R1 0.184, Rweak 0.061, Alpha 0.006, Orientation as input
REM Flack x = -0.051 ( 0.218 ) from Parsons' quotients
REM Formula found by SHELXT: C54 N5 O5
CELL 1.54184 6.345697 12.493239 29.740497 90 93.4861 90
ZERR 4 0.000071 0.00016 0.000414 0 0.0011 0
LATT -1
SYMM -X,0.5+Y,-Z
SFAC C H N O
UNIT 104 72 8 12

L.S. 10 0 59
PLAN  8
SIZE 0.3 0.35 0.45
TEMP 22.9(9)
CONF
BOND $H
MORE -1
ABIN
fmap 2
acta
REM <olex2.extras>
REM <HklSrc "%.\\cyc-gy-11-25_sq.hkl">
REM </olex2.extras>

WGHT    0.094100    0.025700
FVAR       4.82842
O001  4    0.828525    0.755311    0.456526    11.00000    0.04441    0.16050 =
         0.07626   -0.01189    0.00549    0.01387
N002  3    0.333812    0.949446    0.493670    11.00000    0.06417    0.05421 =
         0.08463    0.00781    0.00715    0.01208
C003  1    0.707795    0.827884    0.563833    11.00000    0.04488    0.04927 =
         0.05556    0.00153   -0.00649    0.00444
O004  4   -0.349622    0.239155   -0.047386    11.00000    0.04328    0.15115 =
         0.07481    0.00220   -0.00350    0.01264
N005  3    0.165562    0.047156   -0.008657    11.00000    0.06276    0.05883 =
         0.08394   -0.00765   -0.00419    0.01157
N006  3    0.306354    0.443621    0.717917    11.00000    0.12827    0.07803 =
         0.06666    0.01514   -0.00050   -0.00720
C007  1    0.627738    0.731995    0.536156    11.00000    0.04042    0.04904 =
         0.05830   -0.00200   -0.00322    0.00568
AFIX  13
H007  2    0.750051    0.688487    0.529186    11.00000   -1.20000
AFIX   0
C008  1    0.405361    0.866118    0.492456    11.00000    0.04427    0.05489 =
         0.05572    0.00645    0.00328    0.00031

C009  1    0.056623    0.334831    0.055660    11.00000    0.05312    0.04216 =
         0.05440   -0.00131    0.00520    0.00290
C00A  1    0.209543    0.363965    0.029884    11.00000    0.05198    0.04414 =
         0.05899   -0.00013    0.00443    0.00142
O00B  4    0.436078    0.436847    0.749544    11.00000    0.17204    0.11457 =
         0.07181    0.02809   -0.01836   -0.00780
C00C  1   -0.000401    0.238535   -0.012979    11.00000    0.04038    0.05128 =
         0.05203    0.00037    0.00000    0.00575
C00D  1    0.084365    0.386286    0.099309    11.00000    0.06798    0.04240 =
         0.06135    0.00016    0.00509    0.00143
C00E  1   -0.093493    0.245806   -0.100600    11.00000    0.05773    0.05554 =
         0.05733   -0.00128   -0.00733   -0.00354
C00F  1    0.093184    0.130235   -0.010616    11.00000    0.04091    0.05486 =
         0.05444   -0.00725   -0.00247    0.00043
C00G  1    0.363748    0.438120    0.054081    11.00000    0.06021    0.05350 =
         0.06859   -0.00423    0.00617   -0.00898
AFIX  23
H00C  2    0.367562    0.507330    0.039371    11.00000   -1.20000
H00D  2    0.504814    0.407931    0.056501    11.00000   -1.20000
AFIX   0

C00H  1    0.226560    0.494451    0.639120    11.00000    0.07914    0.05515 =
         0.07332    0.00847   -0.00018   -0.00837
AFIX  43
H00H  2    0.100446    0.456558    0.639234    11.00000   -1.20000
AFIX   0

C00I  1   -0.107908    0.263993    0.032687    11.00000    0.03967    0.04928 =
         0.05810    0.00160    0.00135    0.00688
AFIX  13
H00I  2   -0.233817    0.307544    0.025391    11.00000   -1.20000
AFIX   0
C00J  1    0.270816    0.445931    0.099496    11.00000    0.06731    0.04810 =
         0.06221   -0.00057    0.00195   -0.00117

O00K  4    0.130376    0.405975    0.717958    11.00000    0.15215    0.15469 =
         0.08908    0.03738    0.00878   -0.05364
C00L  1   -0.298752    0.000185    0.113792    11.00000    0.09585    0.05428 =
         0.08338    0.01090    0.01705   -0.01116
AFIX  43
H00L  2   -0.341227   -0.055234    0.132057    11.00000   -1.20000
AFIX   0

C00M  1    0.497506    0.758097    0.490068    11.00000    0.04063    0.05217 =
         0.05305    0.00000   -0.00253    0.00535
O00N  4    0.478313    0.588728    0.217544    11.00000    0.15947    0.13574 =
         0.08123   -0.02625   -0.00672   -0.05938
N00O  3    0.306643    0.544204    0.216662    11.00000    0.16462    0.08783 =
         0.07159   -0.01668    0.00699   -0.03472
C00P  1    0.904462    0.871157    0.557494    11.00000    0.05103    0.06524 =
         0.07239   -0.00389   -0.00086   -0.00620
AFIX  43
H00P  2    0.987148    0.842253    0.535757    11.00000   -1.20000
AFIX   0

C00Q  1    0.178773    0.324311   -0.017064    11.00000    0.04813    0.05392 =
         0.06047    0.00110    0.00834    0.00007
AFIX  23
H00E  2    0.306787    0.292098   -0.027122    11.00000   -1.20000
H00F  2    0.134018    0.381372   -0.037603    11.00000   -1.20000
AFIX   0

C00R  1    0.544644    0.752013    0.402862    11.00000    0.05933    0.05351 =
         0.05720   -0.00021    0.00335   -0.00189
C00S  1    0.475195    0.661093    0.558795    11.00000    0.05071    0.04136 =
         0.06015   -0.00009   -0.00615    0.00376
C00T  1    0.469650    0.609134    0.602337    11.00000    0.06210    0.04429 =
         0.06200   -0.00031   -0.00459    0.00010
C00V  1    0.607818    0.609787    0.640398    11.00000    0.07277    0.06568 =
         0.06659    0.00611   -0.01292   -0.00516
AFIX  43
H00V  2    0.733707    0.647955    0.640635    11.00000   -1.20000
AFIX   0
C00W  1    0.308800    0.632478    0.532272    11.00000    0.04745    0.04593 =
         0.06187   -0.00092   -0.00725    0.00035
C00X  1    0.283433    0.548762    0.601495    11.00000    0.06540    0.04756 =
         0.06413    0.00327   -0.00225   -0.00067
C00Y  1    0.667923    0.710060    0.370153    11.00000    0.08649    0.05902 =
         0.07044   -0.00506    0.01583    0.00260
AFIX  43
H00Y  2    0.804937    0.687489    0.377967    11.00000   -1.20000
AFIX   0
C00Z  1    0.316213    0.672883    0.485588    11.00000    0.04667    0.05483 =
         0.05951    0.00165   -0.00995    0.00042
AFIX  23
H00A  2    0.183140    0.705423    0.475276    11.00000   -1.20000
H00B  2    0.349862    0.616010    0.465009    11.00000   -1.20000
AFIX   0
C010  1    0.859835    0.998765    0.615907    11.00000    0.08560    0.05615 =
         0.09007   -0.01067   -0.01355   -0.00940
AFIX  43
H010  2    0.911970    1.055057    0.633770    11.00000   -1.20000
AFIX   0

C011  1   -0.374085    0.126283    0.054589    11.00000    0.05111    0.06281 =
         0.07504    0.00125    0.00302   -0.00458
AFIX  43
H011  2   -0.469068    0.154145    0.032581    11.00000   -1.20000
AFIX   0
C012  1    0.103419    0.211732   -0.112663    11.00000    0.06304    0.08137 =
         0.05607   -0.00179   -0.00112    0.00023
AFIX  43
H012  2    0.199298    0.182728   -0.091111    11.00000   -1.20000
AFIX   0

C013  1    0.641168    0.756360    0.449601    11.00000    0.04527    0.06318 =
         0.06543   -0.00564    0.00167    0.00569
C014  1   -0.165939    0.240227   -0.054013    11.00000    0.04457    0.06694 =
         0.06050    0.00071   -0.00274    0.00782
C015  1   -0.173019    0.169324    0.060267    11.00000    0.04651    0.05093 =
         0.05497   -0.00488    0.00429    0.00245
C016  1    0.366118    0.498750    0.676982    11.00000    0.09853    0.05566 =
         0.06444    0.00873    0.00195    0.00078
C017  1   -0.097101    0.041163    0.119065    11.00000    0.08439    0.06067 =
         0.07453    0.01420   -0.00340    0.00628
AFIX  43
H017  2   -0.002113    0.011989    0.140752    11.00000   -1.20000
AFIX   0
C018  1    0.038557    0.438946    0.175005    11.00000    0.11759    0.07427 =
         0.06275   -0.00934    0.02134   -0.01252
AFIX  43
H018  2   -0.039291    0.439462    0.200507    11.00000   -1.20000
AFIX   0

C019  1    0.342014    0.786589    0.390362    11.00000    0.06888    0.07026 =
         0.06118    0.00266   -0.00417    0.00164
AFIX  43
H019  2    0.256600    0.814051    0.411923    11.00000   -1.20000
AFIX   0
C01A  1    0.167696    0.557249    0.555693    11.00000    0.05655    0.05418 =
         0.07760    0.00607   -0.01044   -0.00911
AFIX  23
H01A  2    0.157532    0.488347    0.540685    11.00000   -1.20000
H01B  2    0.027287    0.586834    0.557759    11.00000   -1.20000
AFIX   0

C01B  1    0.345915    0.498316    0.137728    11.00000    0.09064    0.05362 =
         0.07334   -0.00691    0.00159   -0.01287
AFIX  43
H01F  2    0.472197    0.536246    0.138567    11.00000   -1.20000
AFIX   0

C01C  1    0.665447    0.957584    0.622071    11.00000    0.08358    0.05813 =
         0.07915   -0.01148    0.00765    0.00504
AFIX  43
H01C  2    0.583448    0.987036    0.643806    11.00000   -1.20000
AFIX   0
C01D  1    0.386717    0.738191    0.314298    11.00000    0.12272    0.07482 =
         0.05811   -0.00022   -0.00873   -0.01059
AFIX  43
H01D  2    0.333490    0.733778    0.284523    11.00000   -1.20000
AFIX   0
C01E  1    0.587949    0.871953    0.596244    11.00000    0.05847    0.05629 =
         0.07281   -0.00487    0.00727   -0.00385
AFIX  43
H01E  2    0.454892    0.844304    0.600836    11.00000   -1.20000
AFIX   0

O01F  4    0.197307    0.540672    0.249421    11.00000    0.22991    0.16670 =
         0.07704   -0.04416    0.03571   -0.08322
C01G  1   -0.035274    0.383920    0.136848    11.00000    0.08830    0.06400 =
         0.06565   -0.00376    0.01519   -0.01028
AFIX  43
H01G  2   -0.161858    0.346304    0.136369    11.00000   -1.20000
AFIX   0
C01H  1    0.225819    0.492379    0.175055    11.00000    0.11681    0.06088 =
         0.06277   -0.01114    0.00259   -0.01392
C01I  1    0.156137    0.221144   -0.156842    11.00000    0.08824    0.09475 =
         0.06414   -0.00654    0.01501   -0.01176
AFIX  43
H01I  2    0.288009    0.198189   -0.164933    11.00000   -1.20000
AFIX   0

C01J  1    0.588196    0.701682    0.326110    11.00000    0.13994    0.07115 =
         0.06327   -0.00887    0.02457    0.00033
AFIX  43
H01J  2    0.669674    0.671581    0.304433    11.00000   -1.20000
AFIX   0
C01K  1    0.554923    0.552648    0.677974    11.00000    0.10000    0.06808 =
         0.06179    0.00438   -0.01716   -0.00040
AFIX  43
H01K  2    0.646320    0.550789    0.703621    11.00000   -1.20000
AFIX   0
C01L  1    0.979054    0.956563    0.583030    11.00000    0.06069    0.07059 =
         0.09786   -0.00775   -0.00287   -0.01493
AFIX  43
H01L  2    1.110359    0.985843    0.578059    11.00000   -1.20000
AFIX   0

C01M  1   -0.033879    0.124550    0.092774    11.00000    0.05754    0.05485 =
         0.07143    0.00275   -0.00240   -0.00158
AFIX  43
H01M  2    0.102941    0.151006    0.096840    11.00000   -1.20000
AFIX   0
C01N  1   -0.178711    0.297619   -0.176914    11.00000    0.13023    0.08163 =
         0.06384    0.00913   -0.02929    0.00175
AFIX  43
H01N  2   -0.273219    0.327199   -0.198593    11.00000   -1.20000
AFIX   0
C01O  1   -0.234531    0.287802   -0.133142    11.00000    0.07936    0.07011 =
         0.06662    0.00372   -0.01858    0.00179
AFIX  43
H01O  2   -0.367775    0.309527   -0.125422    11.00000   -1.20000
AFIX   0
C01P  1    0.017400    0.263627   -0.188714    11.00000    0.11912    0.10038 =
         0.05479    0.00900    0.00185   -0.01804
AFIX  43
H01P  2    0.054682    0.269729   -0.218367    11.00000   -1.20000
AFIX   0

C01Q  1    0.267047    0.780256    0.345922    11.00000    0.09408    0.07646 =
         0.06802    0.00317   -0.01826   -0.00239
AFIX  43
H01Q  2    0.132241    0.805296    0.337622    11.00000   -1.20000
AFIX   0

C1    1   -0.435284    0.042723    0.081117    11.00000    0.06262    0.07086 =
         0.10181    0.00105    0.01197   -0.01466
AFIX  43
H1    2   -0.570932    0.014907    0.076770    11.00000   -1.20000
AFIX   0
HKLF 4

REM  cyc-gy-11-25_a.res in P2(1)
REM R1 =  0.0505 for    8175 Fo > 4sig(Fo)  and  0.0543 for all    9006 data
REM    559 parameters refined using      1 restraints

END

WGHT      0.0942      0.0259

REM Highest difference peak  0.150,  deepest hole -0.244,  1-sigma level  0.041
Q1    1   0.4835  0.4798  0.0450  11.00000  0.05    0.15
Q2    1   0.2733  0.8891  0.4887  11.00000  0.05    0.15
Q3    1   0.3237  0.6900  0.5510  11.00000  0.05    0.14
Q4    1  -0.4825  0.2082  0.0478  11.00000  0.05    0.14
Q5    1   0.5610  0.7421  0.5130  11.00000  0.05    0.13
Q6    1  -0.3051  0.3083 -0.0393  11.00000  0.05    0.13
Q7    1  -0.3126  0.2881  0.0984  11.00000  0.05    0.13
Q8    1   1.0132  0.7407  0.5205  11.00000  0.05    0.13
;
_shelx_res_checksum              69149
_shelx_fab_file                  
;
    0   14    0      0.06      0.23
    0   14    1      0.02     -0.05
    0   14    2     -0.01     -0.08
    0   14    3      0.07      0.03
    0   14    4     -0.07     -0.17
    0   14    5     -0.32      0.12
    0   14    6      0.06      0.21
    0   14    7      0.50     -0.24
    0   14    8     -0.02      0.00
    0   14    9     -0.46      0.19
    0   14   10     -0.03     -0.23
    0   14   11      0.31     -0.03
    0   14   12      0.14      0.28
    0   13    1     -0.04      0.10
    0   13    2     -0.14     -0.10
    0   13    3      0.22      0.22
    0   13    4      0.29      0.15
    0   13    5     -0.27     -0.47
    0   13    6     -0.35     -0.17
    0   13    7      0.14      0.35
    0   13    8      0.29      0.18
    0   13    9      0.02      0.02
    0   13   10     -0.22     -0.15
    0   13   11     -0.21     -0.24
    0   13   12      0.19      0.11
    0   13   13      0.33      0.23
    0   13   14     -0.10     -0.04
    0   13   15     -0.14     -0.12
    0   13   16     -0.10     -0.09
    0   13   17     -0.17     -0.01
    0   13   18      0.24      0.13
    0   13   19      0.26      0.15
    0   12    0      0.10      0.07
    0   12    1      0.11      0.04
    0   12    2     -0.19     -0.14
    0   12    3     -0.26     -0.14
    0   12    4      0.29      0.29
    0   12    5      0.26      0.33
    0   12    6     -0.28     -0.33
    0   12    7     -0.17     -0.54
    0   12    8      0.27      0.18
    0   12    9      0.08      0.58
    0   12   10     -0.16     -0.07
    0   12   11     -0.07     -0.43
    0   12   12     -0.16      0.14
    0   12   13      0.10      0.28
    0   12   14      0.31     -0.20
    0   12   15      0.01     -0.14
    0   12   16      0.01      0.13
    0   12   17     -0.22     -0.02
    0   12   18     -0.34     -0.13
    0   12   19      0.26      0.05
    0   12   20      0.30      0.21
    0   12   21     -0.03      0.07
    0   12   22     -0.10     -0.19
    0   11    1      0.10      0.21
    0   11    2      0.02      0.15
    0   11    3     -0.24     -0.17
    0   11    4     -0.03     -0.24
    0   11    5      0.32      0.17
    0   11    6      0.13      0.40
    0   11    7     -0.42     -0.10
    0   11    8     -0.24     -0.57
    0   11    9      0.56      0.00
    0   11   10      0.22      0.56
    0   11   11     -0.34     -0.11
    0   11   12     -0.12     -0.45
    0   11   13     -0.15      0.34
    0   11   14      0.01      0.35
    0   11   15      0.24     -0.33
    0   11   16      0.16     -0.25
    0   11   17      0.11      0.16
    0   11   18     -0.33      0.13
    0   11   19     -0.26     -0.16
    0   11   20      0.23     -0.13
    0   11   21      0.05      0.23
    0   11   22      0.09      0.19
    0   11   23      0.12     -0.17
    0   11   24     -0.28     -0.17
    0   11   25     -0.14      0.09
    0   10    0      0.42     -0.14
    0   10    1      0.02     -0.11
    0   10    2     -0.10      0.14
    0   10    3     -0.15      0.23
    0   10    4     -0.42     -0.22
    0   10    5      0.13     -0.29
    0   10    6      0.75      0.26
    0   10    7      0.11      0.43
    0   10    8     -0.95      0.00
    0   10    9     -0.28     -0.54
    0   10   10      0.94     -0.27
    0   10   11      0.18      0.44
    0   10   12     -0.44      0.12
    0   10   13     -0.04     -0.27
    0   10   14     -0.14      0.15
    0   10   15     -0.03      0.23
    0   10   16      0.21     -0.10
    0   10   17      0.20     -0.28
    0   10   18     -0.02      0.00
    0   10   19     -0.37      0.32
    0   10   20      0.05     -0.14
    0   10   21      0.27     -0.32
    0   10   22     -0.18      0.28
    0   10   23      0.00      0.25
    0   10   24      0.15     -0.24
    0   10   25     -0.10     -0.19
    0   10   26     -0.12      0.18
    0   10   27      0.00      0.21
    0    9    1      0.67     -0.28
    0    9    2     -0.07      0.21
    0    9    3      0.20      0.27
    0    9    4     -0.10     -0.25
    0    9    5     -1.03     -0.38
    0    9    6      0.14     -0.03
    0    9    7      1.41      0.26
    0    9    8      0.06      0.48
    0    9    9     -1.57      0.29
    0    9   10     -0.10     -0.62
    0    9   11      1.41     -0.55
    0    9   12     -0.02      0.36
    0    9   13     -0.74      0.21
    0    9   14      0.00     -0.11
    0    9   15      0.03      0.07
    0    9   16      0.06      0.14
    0    9   17      0.21      0.04
    0    9   18      0.12     -0.33
    0    9   19     -0.17     -0.07
    0    9   20     -0.34      0.40
    0    9   21      0.13     -0.17
    0    9   22      0.30     -0.31
    0    9   23     -0.07      0.35
    0    9   24     -0.19      0.21
    0    9   25     -0.01     -0.35
    0    9   26      0.22     -0.23
    0    9   27     -0.02      0.27
    0    9   28     -0.27      0.25
    0    9   29      0.06     -0.09
    0    8    0     -0.25      0.77
    0    8    1      0.10     -0.47
    0    8    2     -0.27     -0.57
    0    8    3      0.04      1.09
    0    8    4      1.23      0.40
    0    8    5     -0.37     -0.93
    0    8    6     -1.73     -0.45
    0    8    7      0.25      0.15
    0    8    8      1.79      0.10
    0    8    9      0.13      0.57
    0    8   10     -1.84      0.51
    0    8   11     -0.24     -0.70
    0    8   12      1.63     -0.48
    0    8   13      0.23      0.43
    0    8   14     -0.91     -0.09
    0    8   15     -0.33     -0.22
    0    8   16      0.11      0.30
    0    8   17      0.29      0.24
    0    8   18      0.21     -0.09
    0    8   19      0.04     -0.33
    0    8   20     -0.16      0.04
    0    8   21     -0.27      0.35
    0    8   22      0.05     -0.17
    0    8   23      0.27     -0.31
    0    8   24      0.02      0.25
    0    8   25     -0.28      0.25
    0    8   26     -0.03     -0.27
    0    8   27      0.37     -0.17
    0    8   28      0.00      0.18
    0    8   29     -0.34      0.03
    0    8   30     -0.03      0.05
    0    8   31      0.19      0.09
    0    7    1      0.54      0.92
    0    7    2      0.05     -1.58
    0    7    3     -1.41     -0.48
    0    7    4      0.46      2.02
    0    7    5      2.25      0.58
    0    7    6     -0.73     -1.12
    0    7    7     -2.39     -0.87
    0    7    8      0.16     -0.21
    0    7    9      2.09      0.42
    0    7   10      0.59      0.99
    0    7   11     -1.82      0.18
    0    7   12     -0.91     -1.05
    0    7   13      1.43      0.02
    0    7   14      1.00      0.75
    0    7   15     -0.68     -0.51
    0    7   16     -0.95     -0.47
    0    7   17     -0.03      0.50
    0    7   18      0.55      0.33
    0    7   19      0.29     -0.25
    0    7   20     -0.03     -0.33
    0    7   21     -0.27      0.17
    0    7   22     -0.16      0.41
    0    7   23      0.21     -0.13
    0    7   24      0.13     -0.43
    0    7   25     -0.12      0.08
    0    7   26     -0.19      0.26
    0    7   27      0.06     -0.07
    0    7   28      0.27      0.04
    0    7   29     -0.09     -0.05
    0    7   30     -0.17     -0.23
    0    7   31      0.01      0.22
    0    7   32     -0.06      0.20
    0    6    0     -0.87     -1.50
    0    6    1     -0.34      1.68
    0    6    2      1.24      0.92
    0    6    3      0.32     -3.85
    0    6    4     -2.23     -0.45
    0    6    5      0.45      3.34
    0    6    6      3.21      1.12
    0    6    7     -0.57     -1.04
    0    6    8     -3.38     -1.65
    0    6    9     -0.26     -1.14
    0    6   10      2.83      1.09
    0    6   11      1.11      2.07
    0    6   12     -2.14     -0.47
    0    6   13     -1.48     -1.82
    0    6   14      1.37      0.53
    0    6   15      1.54      1.09
    0    6   16     -0.49     -0.61
    0    6   17     -1.26     -0.49
    0    6   18     -0.12      0.37
    0    6   19      0.66      0.25
    0    6   20      0.34     -0.20
    0    6   21     -0.17     -0.27
    0    6   22     -0.41      0.17
    0    6   23      0.03      0.38
    0    6   24      0.32     -0.05
    0    6   25      0.00     -0.37
    0    6   26     -0.07     -0.06
    0    6   27     -0.08      0.14
    0    6   28      0.00      0.10
    0    6   29      0.07      0.17
    0    6   30     -0.11     -0.16
    0    6   31      0.12     -0.30
    0    6   32      0.02      0.17
    0    6   33     -0.37      0.19
    0    5    1     -3.55     -2.42
    0    5    2     -1.13      5.17
    0    5    3      3.06      0.86
    0    5    4      0.75     -6.93
    0    5    5     -3.31     -0.39
    0    5    6      0.19      4.64
    0    5    7      4.14      1.38
    0    5    8     -0.18     -0.55
    0    5    9     -4.35     -1.77
    0    5   10     -0.58     -2.65
    0    5   11      3.80      1.02
    0    5   12      1.11      3.61
    0    5   13     -2.96     -0.42
    0    5   14     -1.23     -2.66
    0    5   15      1.82      0.38
    0    5   16      1.14      1.17
    0    5   17     -0.70     -0.28
    0    5   18     -0.87     -0.29
    0    5   19      0.12      0.08
    0    5   20      0.53      0.10
    0    5   21      0.12     -0.03
    0    5   22     -0.31     -0.16
    0    5   23     -0.30      0.01
    0    5   24      0.19      0.21
    0    5   25      0.15      0.07
    0    5   26     -0.12     -0.22
    0    5   27      0.21     -0.13
    0    5   28      0.13      0.10
    0    5   29     -0.25      0.17
    0    5   30     -0.20      0.12
    0    5   31      0.11     -0.18
    0    5   32      0.30     -0.25
    0    5   33     -0.18      0.10
    0    5   34     -0.38      0.19
    0    4    0     10.83      3.80
    0    4    1      1.03     -3.97
    0    4    2     -9.04     -2.33
    0    4    3     -1.84      9.38
    0    4    4      5.92      0.17
    0    4    5      0.96     -9.21
    0    4    6     -4.49     -0.08
    0    4    7     -0.02      4.66
    0    4    8      4.39      0.98
    0    4    9      0.04      0.86
    0    4   10     -4.31     -0.70
    0    4   11     -0.48     -4.39
    0    4   12      4.18     -0.32
    0    4   13      0.71      4.80
    0    4   14     -3.65      0.60
    0    4   15     -0.68     -3.01
    0    4   16      2.26     -0.21
    0    4   17      0.50      1.08
    0    4   18     -0.89     -0.07
    0    4   19     -0.36     -0.27
    0    4   20      0.32      0.10
    0    4   21      0.41      0.25
    0    4   22     -0.04     -0.07
    0    4   23     -0.47     -0.26
    0    4   24     -0.19      0.05
    0    4   25      0.39      0.16
    0    4   26     -0.06     -0.02
    0    4   27     -0.29     -0.13
    0    4   28      0.46     -0.15
    0    4   29      0.26      0.10
    0    4   30     -0.47      0.42
    0    4   31     -0.20      0.04
    0    4   32      0.35     -0.50
    0    4   33      0.14     -0.17
    0    4   34     -0.29      0.31
    0    4   35     -0.14      0.13
    0    3    1     24.17      4.36
    0    3    2      2.48    -10.62
    0    3    3    -16.87     -1.72
    0    3    4     -2.71     14.46
    0    3    5      8.97     -0.13
    0    3    6      1.27    -10.65
    0    3    7     -4.64     -0.10
    0    3    8     -0.02      3.48
    0    3    9      3.01      0.29
    0    3   10     -0.19      2.51
    0    3   11     -3.02      0.70
    0    3   12     -0.33     -5.19
    0    3   13      3.89     -1.55
    0    3   14      0.90      4.70
    0    3   15     -3.72      1.25
    0    3   16     -0.94     -2.67
    0    3   17      2.07     -0.36
    0    3   18      0.52      1.02
    0    3   19     -0.67     -0.29
    0    3   20     -0.33     -0.49
    0    3   21      0.25      0.49
    0    3   22      0.56      0.46
    0    3   23     -0.01     -0.44
    0    3   24     -0.66     -0.30
    0    3   25     -0.10      0.33
    0    3   26      0.37      0.07
    0    3   27     -0.20     -0.11
    0    3   28     -0.02      0.00
    0    3   29      0.44     -0.35
    0    3   30     -0.14      0.02
    0    3   31     -0.39      0.77
    0    3   32      0.14      0.01
    0    3   33      0.32     -0.74
    0    3   34     -0.05     -0.06
    0    3   35     -0.18      0.37
    0    2    0    -53.01     -6.37
    0    2    1     -1.72      7.90
    0    2    2     43.86      4.65
    0    2    3      3.58    -18.27
    0    2    4    -24.66     -1.66
    0    2    5     -2.72     17.63
    0    2    6      9.06      0.28
    0    2    7      0.62     -9.69
    0    2    8     -1.70     -0.27
    0    2    9      0.78      1.52
    0    2   10      0.09     -0.08
    0    2   11     -0.67      3.07
    0    2   12     -1.62      0.94
    0    2   13     -0.52     -4.21
    0    2   14      3.52     -1.34
    0    2   15      1.51      3.37
    0    2   16     -3.33      0.95
    0    2   17     -1.41     -1.88
    0    2   18      1.72     -0.18
    0    2   19      0.76      0.74
    0    2   20     -0.71     -0.49
    0    2   21     -0.56     -0.27
    0    2   22      0.34      0.72
    0    2   23      0.71      0.16
    0    2   24     -0.03     -0.54
    0    2   25     -0.49     -0.05
    0    2   26      0.00      0.25
    0    2   27     -0.10     -0.08
    0    2   28     -0.18      0.04
    0    2   29      0.51      0.11
    0    2   30      0.15     -0.35
    0    2   31     -0.53     -0.04
    0    2   32     -0.12      0.53
    0    2   33      0.30      0.00
    0    2   34      0.20     -0.39
    0    2   35     -0.07      0.00
    0    2   36     -0.06      0.12
    0    1    1    -83.95     -5.10
    0    1    2     -2.37     11.72
    0    1    3     56.38      2.99
    0    1    4      2.55    -15.73
    0    1    5    -23.42     -1.05
    0    1    6     -0.81     11.51
    0    1    7      3.29      0.35
    0    1    8     -1.09     -4.58
    0    1    9      3.00     -0.25
    0    1   10      1.77     -0.20
    0    1   11     -1.91      0.03
    0    1   12     -0.94      2.00
    0    1   13     -1.45      0.31
    0    1   14     -0.58     -2.15
    0    1   15      3.50     -0.54
    0    1   16      1.43      1.63
    0    1   17     -3.14      0.49
    0    1   18     -1.21     -0.82
    0    1   19      1.98     -0.06
    0    1   20      0.75      0.14
    0    1   21     -1.16     -0.40
    0    1   22     -0.64      0.14
    0    1   23      0.40      0.44
    0    1   24      0.56     -0.12
    0    1   25      0.08     -0.16
    0    1   26     -0.17      0.07
    0    1   27      0.00      0.01
    0    1   28     -0.27     -0.09
    0    1   29     -0.04     -0.03
    0    1   30      0.48      0.08
    0    1   31     -0.10      0.01
    0    1   32     -0.47     -0.03
    0    1   33     -0.03      0.07
    0    1   34      0.31     -0.01
    0    1   35      0.20     -0.05
    0    1   36     -0.16      0.01
    0    0    3     -2.05     -0.01
    0    0    4     45.88      0.01
    0    0    5      1.04      0.00
    0    0    6    -12.19     -0.15
    0    0    7      0.84      0.00
    0    0    8     -2.74      0.05
    0    0    9     -2.04     -0.02
    0    0   10      4.45      0.05
    0    0   11      1.86      0.04
    0    0   12     -1.06      0.05
    0    0   13     -0.58     -0.01
    0    0   14     -2.46     -0.14
    0    0   15     -0.75     -0.04
    0    0   16      3.66      0.01
    0    0   17      1.21      0.04
    0    0   18     -3.00      0.13
    0    0   19     -0.97      0.00
    0    0   20      2.04     -0.04
    0    0   21      0.74     -0.03
    0    0   22     -1.02     -0.06
    0    0   23     -0.62      0.02
    0    0   24      0.08     -0.01
    0    0   25      0.40     -0.02
    0    0   26      0.14      0.06
    0    0   27     -0.11      0.01
    0    0   28      0.03      0.05
    0    0   29     -0.13      0.00
    0    0   30      0.08     -0.14
    0    0   31      0.32     -0.02
    0    0   32     -0.12      0.03
    0    0   33     -0.39      0.01
    0    0   34     -0.15      0.11
    0    0   35      0.28      0.01
    0    0   36      0.21     -0.08
    0   14   13     -0.13     -0.05
    0   14   14     -0.16     -0.21
    0   14   15     -0.04     -0.03
   -1   15    4      0.01      0.13
   -1   15    3      0.08      0.04
   -1   15    2     -0.03      0.05
   -1   15    1     -0.02     -0.11
   -1   14   14     -0.05      0.05
   -1   14   13      0.21     -0.12
   -1   14   12      0.07     -0.04
   -1   14   11     -0.14      0.04
   -1   14   10     -0.12     -0.03
   -1   14    9     -0.01      0.13
   -1   14    8      0.13      0.09
   -1   14    7      0.09     -0.30
   -1   14    6     -0.11     -0.06
   -1   14    5     -0.07      0.29
   -1   14    4      0.05      0.00
   -1   14    3      0.06     -0.07
   -1   14    2      0.07     -0.08
   -1   14    1      0.02     -0.21
    1   14    0     -0.17      0.26
    1   14    1     -0.12      0.29
    1   14    2      0.05     -0.30
    1   14    3      0.13     -0.22
    1   14    4      0.13      0.08
    1   14    5     -0.02      0.19
    1   14    6     -0.15      0.22
    1   14    7     -0.02     -0.29
    1   14    8      0.10     -0.34
    1   14    9     -0.04      0.41
    1   14   10     -0.13      0.24
   -1   13   19     -0.14      0.05
   -1   13   18      0.29     -0.04
   -1   13   17      0.10     -0.04
   -1   13   16     -0.15      0.08
   -1   13   15     -0.02      0.01
   -1   13   14      0.10     -0.12
   -1   13   13      0.06     -0.02
   -1   13   12     -0.13      0.06
   -1   13   11     -0.19      0.06
   -1   13   10      0.08      0.17
   -1   13    9      0.24     -0.02
   -1   13    8     -0.08     -0.37
   -1   13    7     -0.17     -0.03
   -1   13    6      0.21      0.32
   -1   13    5      0.02     -0.03
   -1   13    4     -0.21     -0.10
   -1   13    3      0.14      0.08
   -1   13    2      0.06     -0.09
   -1   13    1     -0.21      0.08
    1   13    0      0.08     -0.12
    1   13    1     -0.12      0.32
    1   13    2     -0.26      0.00
    1   13    3     -0.10     -0.39
    1   13    4      0.30      0.09
    1   13    5      0.16      0.24
    1   13    6     -0.17     -0.04
    1   13    7     -0.03      0.01
    1   13    8     -0.01     -0.06
    1   13    9     -0.03     -0.14
    1   13   10      0.18      0.10
    1   13   11     -0.07      0.10
    1   13   12     -0.19     -0.08
    1   13   13      0.10     -0.02
    1   13   14     -0.06      0.00
    1   13   15      0.01      0.02
    1   13   16      0.24      0.13
    1   13   17     -0.04     -0.02
    1   13   18     -0.12     -0.15
   -1   12   22      0.09     -0.10
   -1   12   21     -0.29     -0.07
   -1   12   20     -0.16      0.14
   -1   12   19      0.24      0.05
   -1   12   18      0.08     -0.18
   -1   12   17     -0.08     -0.12
   -1   12   16      0.08      0.10
   -1   12   15      0.11      0.11
   -1   12   14     -0.09     -0.05
   -1   12   13     -0.41     -0.05
   -1   12   12     -0.08      0.22
   -1   12   11      0.54      0.17
   -1   12   10      0.19     -0.37
   -1   12    9     -0.40     -0.40
   -1   12    8     -0.12      0.26
   -1   12    7      0.42      0.41
   -1   12    6     -0.02     -0.07
   -1   12    5     -0.56     -0.20
   -1   12    4      0.12     -0.02
   -1   12    3      0.39      0.06
   -1   12    2     -0.16      0.08
   -1   12    1     -0.06     -0.05
    1   12    0      0.14     -0.19
    1   12    1      0.02      0.11
    1   12    2      0.03      0.31
    1   12    3     -0.11     -0.17
    1   12    4     -0.19     -0.46
    1   12    5      0.09      0.14
    1   12    6      0.19      0.58
    1   12    7      0.00     -0.09
    1   12    8     -0.07     -0.52
    1   12    9     -0.21      0.12
    1   12   10      0.00      0.34
    1   12   11      0.46     -0.16
    1   12   12      0.00     -0.17
    1   12   13     -0.38      0.10
    1   12   14     -0.07      0.02
    1   12   15     -0.05     -0.04
    1   12   16      0.15      0.10
    1   12   17      0.25      0.04
    1   12   18     -0.05     -0.11
    1   12   19     -0.05      0.02
    1   12   20     -0.20      0.05
    1   12   21     -0.14     -0.17
    1   12   22      0.28     -0.01
   -1   11   25      0.11     -0.09
   -1   11   24      0.26     -0.03
   -1   11   23      0.02      0.13
   -1   11   22     -0.23      0.00
   -1   11   21     -0.17     -0.04
   -1   11   20      0.21     -0.03
   -1   11   19      0.12     -0.19
   -1   11   18     -0.10     -0.13
   -1   11   17      0.12      0.28
   -1   11   16      0.18      0.33
   -1   11   15     -0.25     -0.18
   -1   11   14     -0.73     -0.29
   -1   11   13      0.09      0.20
   -1   11   12      1.17      0.25
   -1   11   11      0.15     -0.34
   -1   11   10     -0.88     -0.47
   -1   11    9     -0.22      0.29
   -1   11    8      0.36      0.66
   -1   11    7      0.12     -0.06
   -1   11    6     -0.28     -0.54
   -1   11    5      0.01     -0.13
   -1   11    4      0.37      0.31
   -1   11    3     -0.11      0.23
   -1   11    2     -0.23     -0.14
   -1   11    1      0.19     -0.26
    1   11    0     -0.09     -0.01
    1   11    1      0.19     -0.21
    1   11    2      0.06      0.01
    1   11    3     -0.07      0.20
    1   11    4      0.08     -0.03
    1   11    5     -0.12     -0.44
    1   11    6     -0.18     -0.04
    1   11    7      0.20      0.71
    1   11    8      0.14      0.08
    1   11    9     -0.15     -0.70
    1   11   10     -0.25      0.03
    1   11   11      0.10      0.45
    1   11   12      0.45     -0.12
    1   11   13     -0.08     -0.16
    1   11   14     -0.27      0.01
    1   11   15     -0.06     -0.09
    1   11   16     -0.14      0.11
    1   11   17      0.20      0.27
    1   11   18      0.17     -0.14
    1   11   19     -0.08     -0.29
    1   11   20      0.10      0.21
    1   11   21     -0.18      0.19
    1   11   22     -0.20     -0.30
    1   11   23      0.21     -0.04
    1   11   24      0.11      0.24
   -1   10   27     -0.05      0.15
   -1   10   26      0.16     -0.19
   -1   10   25      0.06     -0.09
   -1   10   24     -0.06      0.24
   -1   10   23      0.00      0.02
   -1   10   22     -0.10     -0.16
   -1   10   21      0.05     -0.04
   -1   10   20      0.14     -0.11
   -1   10   19     -0.10     -0.06
   -1   10   18      0.05      0.31
   -1   10   17      0.18      0.38
   -1   10   16     -0.25     -0.25
   -1   10   15     -0.67     -0.54
   -1   10   14      0.17      0.13
   -1   10   13      1.35      0.47
   -1   10   12      0.14     -0.12
   -1   10   11     -1.32     -0.58
   -1   10   10     -0.44      0.03
   -1   10    9      0.58      0.84
   -1   10    8      0.46      0.15
   -1   10    7     -0.05     -0.81
   -1   10    6     -0.17     -0.15
   -1   10    5      0.03      0.50
   -1   10    4     -0.21      0.02
   -1   10    3     -0.06     -0.19
   -1   10    2      0.43      0.01
   -1   10    1      0.13     -0.08
    1   10    0     -0.39     -0.03
    1   10    1     -0.38      0.27
    1   10    2      0.27      0.09
    1   10    3      0.43     -0.24
    1   10    4     -0.06      0.01
    1   10    5     -0.14      0.19
    1   10    6     -0.13     -0.35
    1   10    7      0.03     -0.30
    1   10    8      0.16      0.55
    1   10    9     -0.10      0.29
    1   10   10     -0.13     -0.43
    1   10   11     -0.11     -0.04
    1   10   12      0.21      0.21
    1   10   13      0.35     -0.06
    1   10   14     -0.22     -0.03
    1   10   15     -0.13     -0.15
    1   10   16     -0.01     -0.16
    1   10   17     -0.20      0.28
    1   10   18      0.21      0.32
    1   10   19      0.10     -0.18
    1   10   20     -0.08     -0.36
    1   10   21      0.13      0.11
    1   10   22     -0.15      0.24
    1   10   23     -0.12     -0.13
    1   10   24      0.10     -0.03
    1   10   25      0.00      0.06
    1   10   26      0.13     -0.06
   -1    9   29     -0.22      0.00
   -1    9   28      0.05     -0.09
   -1    9   27      0.16     -0.06
   -1    9   26     -0.01      0.00
   -1    9   25     -0.03      0.08
   -1    9   24      0.12     -0.06
   -1    9   23     -0.10     -0.03
   -1    9   22     -0.18      0.11
   -1    9   21      0.10     -0.15
   -1    9   20      0.10     -0.16
   -1    9   19      0.08      0.33
   -1    9   18      0.05      0.39
   -1    9   17     -0.23     -0.30
   -1    9   16     -0.47     -0.62
   -1    9   15      0.17      0.20
   -1    9   14      1.19      0.57
   -1    9   13      0.08     -0.24
   -1    9   12     -1.55     -0.54
   -1    9   11     -0.43      0.17
   -1    9   10      1.13      0.75
   -1    9    9      0.69      0.16
   -1    9    8     -0.52     -0.78
   -1    9    7     -0.52     -0.35
   -1    9    6      0.29      0.45
   -1    9    5     -0.07      0.12
   -1    9    4     -0.11     -0.19
   -1    9    3      0.56      0.24
   -1    9    2     -0.08      0.13
   -1    9    1     -0.59     -0.53
    1    9    0      0.20      0.00
    1    9    1     -0.33     -0.76
    1    9    2     -0.80      0.16
    1    9    3      0.02      0.66
    1    9    4      0.86     -0.17
    1    9    5      0.30     -0.13
    1    9    6     -0.55      0.30
    1    9    7     -0.43     -0.44
    1    9    8      0.50     -0.52
    1    9    9      0.31      0.52
    1    9   10     -0.42      0.35
    1    9   11     -0.18     -0.25
    1    9   12     -0.04      0.05
    1    9   13      0.21      0.02
    1    9   14      0.33     -0.04
    1    9   15     -0.16      0.07
    1    9   16     -0.02     -0.27
    1    9   17     -0.05     -0.16
    1    9   18     -0.30      0.29
    1    9   19      0.15      0.25
    1    9   20      0.20     -0.05
    1    9   21     -0.03     -0.25
    1    9   22     -0.05     -0.02
    1    9   23     -0.05      0.11
    1    9   24      0.09     -0.01
    1    9   25     -0.06      0.02
    1    9   26     -0.13     -0.07
    1    9   27      0.13      0.02
    1    9   28      0.12      0.19
   -1    8   30     -0.07     -0.09
   -1    8   29      0.08     -0.24
   -1    8   28      0.06      0.10
   -1    8   27      0.00      0.16
   -1    8   26      0.04     -0.13
   -1    8   25      0.08     -0.13
   -1    8   24     -0.17      0.14
   -1    8   23     -0.24      0.19
   -1    8   22      0.09     -0.22
   -1    8   21      0.24     -0.23
   -1    8   20      0.21      0.41
   -1    8   19     -0.02      0.37
   -1    8   18     -0.42     -0.51
   -1    8   17     -0.42     -0.55
   -1    8   16      0.31      0.50
   -1    8   15      1.11      0.44
   -1    8   14     -0.02     -0.59
   -1    8   13     -1.66     -0.26
   -1    8   12     -0.37      0.57
   -1    8   11      1.59      0.45
   -1    8   10      0.88     -0.06
   -1    8    9     -1.15     -0.68
   -1    8    8     -1.13     -0.64
   -1    8    7      0.92      0.38
   -1    8    6      0.69      0.86
   -1    8    5     -0.75     -0.02
   -1    8    4      0.03     -0.43
   -1    8    3      0.33      0.18
   -1    8    2     -0.33     -0.35
   -1    8    1     -0.15     -0.42
    1    8    0      0.19      1.22
    1    8    1      0.67      0.37
    1    8    2      0.08     -1.56
    1    8    3     -1.12     -0.32
    1    8    4     -0.50      0.92
    1    8    5      0.88      0.27
    1    8    6      0.92      0.29
    1    8    7     -0.61      0.16
    1    8    8     -0.95     -1.07
    1    8    9      0.68     -0.58
    1    8   10      0.56      0.97
    1    8   11     -0.47      0.38
    1    8   12     -0.17     -0.46
    1    8   13     -0.15     -0.01
    1    8   14      0.00      0.05
    1    8   15      0.36      0.12
    1    8   16      0.12      0.08
    1    8   17      0.06     -0.40
    1    8   18     -0.23     -0.06
    1    8   19     -0.34      0.38
    1    8   20      0.22     -0.01
    1    8   21      0.22     -0.27
    1    8   22     -0.14      0.09
    1    8   23     -0.13      0.23
    1    8   24      0.11     -0.14
    1    8   25      0.19     -0.09
    1    8   26     -0.08      0.05
    1    8   27     -0.19     -0.15
    1    8   28     -0.03      0.14
    1    8   29      0.17      0.24
   -1    7   32     -0.30     -0.10
   -1    7   31      0.22     -0.13
   -1    7   30      0.29     -0.04
   -1    7   29     -0.23      0.15
   -1    7   28     -0.15      0.11
   -1    7   27      0.21     -0.24
   -1    7   26      0.15     -0.09
   -1    7   25     -0.19      0.26
   -1    7   24     -0.25      0.10
   -1    7   23      0.06     -0.27
   -1    7   22      0.19     -0.13
   -1    7   21      0.30      0.46
   -1    7   20      0.09      0.24
   -1    7   19     -0.66     -0.69
   -1    7   18     -0.55     -0.44
   -1    7   17      0.62      0.76
   -1    7   16      1.13      0.43
   -1    7   15     -0.18     -0.74
   -1    7   14     -1.63     -0.23
   -1    7   13     -0.45      0.57
   -1    7   12      1.76      0.40
   -1    7   11      1.23      0.12
   -1    7   10     -1.56     -0.80
   -1    7    9     -1.82     -1.20
   -1    7    8      1.42      0.54
   -1    7    7      1.56      1.84
   -1    7    6     -1.39      0.18
   -1    7    5     -0.63     -1.52
   -1    7    4      1.08     -0.17
   -1    7    3      0.09      0.45
   -1    7    2     -0.60     -0.50
   -1    7    1     -0.29      0.90
    1    7    0     -0.61     -0.79
    1    7    1     -0.61      1.92
    1    7    2      1.01      0.76
    1    7    3      0.97     -1.59
    1    7    4     -0.98     -0.88
    1    7    5     -1.52     -0.02
    1    7    6      0.51      0.72
    1    7    7      1.84      1.69
    1    7    8     -0.39      0.06
    1    7    9     -1.45     -2.27
    1    7   10      0.56     -0.63
    1    7   11      0.65      1.73
    1    7   12     -0.25      0.42
    1    7   13     -0.04     -0.76
    1    7   14     -0.33     -0.14
    1    7   15     -0.25      0.08
    1    7   16      0.33      0.29
    1    7   17      0.39      0.04
    1    7   18      0.10     -0.51
    1    7   19     -0.41      0.20
    1    7   20     -0.20      0.55
    1    7   21      0.25     -0.40
    1    7   22      0.04     -0.53
    1    7   23     -0.03      0.39
    1    7   24     -0.09      0.32
    1    7   25     -0.09     -0.19
    1    7   26      0.24      0.07
    1    7   27      0.12     -0.11
    1    7   28     -0.23     -0.30
    1    7   29     -0.19      0.27
    1    7   30      0.20      0.23
    1    7   31      0.30     -0.13
   -1    6   33     -0.36     -0.21
   -1    6   32      0.25     -0.10
   -1    6   31      0.44      0.16
   -1    6   30     -0.43      0.17
   -1    6   29     -0.34     -0.07
   -1    6   28      0.43     -0.27
   -1    6   27      0.35      0.10
   -1    6   26     -0.21      0.31
   -1    6   25     -0.38     -0.13
   -1    6   24     -0.04     -0.34
   -1    6   23      0.20      0.08
   -1    6   22      0.32      0.50
   -1    6   21      0.16      0.03
   -1    6   20     -0.64     -0.72
   -1    6   19     -0.57     -0.24
   -1    6   18      0.69      0.76
   -1    6   17      1.06      0.49
   -1    6   16     -0.22     -0.62
   -1    6   15     -1.56     -0.59
   -1    6   14     -0.58      0.30
   -1    6   13      1.89      0.74
   -1    6   12      1.53      0.56
   -1    6   11     -2.06     -0.95
   -1    6   10     -2.27     -1.95
   -1    6    9      2.17      0.47
   -1    6    8      2.07      3.00
   -1    6    7     -2.20      0.62
   -1    6    6     -0.95     -2.87
   -1    6    5      1.94     -0.74
   -1    6    4      0.17      1.60
   -1    6    3     -1.29     -0.70
   -1    6    2     -0.48      0.24
   -1    6    1      0.64      1.93
    1    6    0      1.05     -1.87
    1    6    1     -0.58     -1.80
    1    6    2     -1.34      2.16
    1    6    3      0.84      1.34
    1    6    4      1.89     -0.55
    1    6    5     -0.83     -1.06
    1    6    6     -2.70     -1.89
    1    6    7      0.59      0.33
    1    6    8      2.80      3.45
    1    6    9     -0.68      0.72
    1    6   10     -1.85     -3.32
    1    6   11      0.79     -0.95
    1    6   12      0.67      1.94
    1    6   13     -0.36      0.37
    1    6   14      0.03     -0.38
    1    6   15     -0.14     -0.04
    1    6   16     -0.29     -0.36
    1    6   17      0.06      0.17
    1    6   18      0.33      0.12
    1    6   19      0.19     -0.30
    1    6   20     -0.22      0.43
    1    6   21     -0.10      0.35
    1    6   22     -0.07     -0.60
    1    6   23      0.05     -0.35
    1    6   24      0.38      0.37
    1    6   25     -0.26      0.11
    1    6   26     -0.38     -0.02
    1    6   27      0.36      0.25
    1    6   28      0.19     -0.23
    1    6   29     -0.25     -0.36
    1    6   30     -0.19      0.23
    1    6   31      0.21      0.24
    1    6   32      0.39     -0.04
   -1    5   34      0.02     -0.20
   -1    5   33      0.04      0.03
   -1    5   32      0.02      0.20
   -1    5   31     -0.26      0.15
   -1    5   30     -0.06     -0.13
   -1    5   29      0.38     -0.24
   -1    5   28      0.30      0.23
   -1    5   27     -0.15      0.30
   -1    5   26     -0.51     -0.39
   -1    5   25     -0.15     -0.41
   -1    5   24      0.31      0.35
   -1    5   23      0.29      0.57
   -1    5   22      0.06     -0.22
   -1    5   21     -0.38     -0.70
   -1    5   20     -0.35      0.09
   -1    5   18      0.81      0.19
   -1    5   17      0.08     -0.75
   -1    5   16     -1.54     -0.61
   -1    5   15     -0.83      0.59
   -1    5   14      2.21      0.88
   -1    5   13      1.62      0.30
   -1    5   12     -2.75     -0.68
   -1    5   11     -2.29     -2.14
   -1    5   10      3.24     -0.40
   -1    5    9      2.37      3.99
   -1    5    8     -3.49      2.07
   -1    5    7     -1.55     -4.60
   -1    5    6      3.41     -2.44
   -1    5    5      0.75      3.57
   -1    5    4     -3.01      0.21
   -1    5    3     -0.93     -1.36
   -1    5    2      2.13      2.73
   -1    5    1      1.36     -1.13
    1    5    0      1.09      3.56
    1    5    1      1.04     -2.56
    1    5    2     -0.61     -2.64
    1    5    3     -0.84      1.69
    1    5    4      0.92      1.57
    1    5    5      1.88      1.04
    1    5    6     -1.25     -0.42
    1    5    7     -3.26     -3.65
    1    5    8      1.40     -1.31
    1    5    9      3.39      4.47
    1    5   10     -1.71      2.41
    1    5   11     -2.19     -3.27
    1    5   12      1.71     -1.73
    1    5   13      0.78      1.08
    1    5   14     -0.99      0.33
    1    5   15      0.03      0.62
    1    5   16      0.26      0.24
    1    5   17     -0.22     -0.89
    1    5   18     -0.14     -0.09
    1    5   19      0.17      0.16
    1    5   20      0.17     -0.08
    1    5   21     -0.08      0.47
    1    5   22     -0.10      0.20
    1    5   23     -0.16     -0.52
    1    5   24      0.24     -0.29
    1    5   25      0.43      0.26
    1    5   26     -0.47      0.18
    1    5   27     -0.35      0.00
    1    5   28      0.43      0.07
    1    5   29      0.10     -0.15
    1    5   30     -0.32     -0.23
    1    5   31     -0.16      0.13
    1    5   32      0.33      0.19
    1    5   33      0.38     -0.05
   -1    4   35      0.39     -0.31
   -1    4   34     -0.02      0.01
   -1    4   33     -0.53      0.33
   -1    4   32     -0.04      0.12
   -1    4   31      0.49     -0.19
   -1    4   30      0.08     -0.08
   -1    4   29     -0.11      0.22
   -1    4   28      0.09      0.10
   -1    4   27     -0.36     -0.45
   -1    4   26     -0.33     -0.38
   -1    4   25      0.40      0.51
   -1    4   24      0.32      0.71
   -1    4   23     -0.11     -0.40
   -1    4   22     -0.17     -0.84
   -1    4   21     -0.09      0.39
   -1    4   20      0.00      0.93
   -1    4   19      0.49     -0.33
   -1    4   18      0.47     -1.28
   -1    4   17     -1.43     -0.06
   -1    4   16     -1.14      1.66
   -1    4   15      2.34      0.44
   -1    4   14      1.54     -1.07
   -1    4   13     -2.95     -0.09
   -1    4   12     -1.78     -1.16
   -1    4   11      3.76     -1.49
   -1    4   10      2.08      4.20
   -1    4    9     -4.76      3.97
   -1    4    8     -2.03     -6.27
   -1    4    7      5.59     -5.38
   -1    4    6      1.67      6.20
   -1    4    5     -6.29      3.47
   -1    4    4     -1.94     -4.05
   -1    4    3      6.33      0.92
   -1    4    2      2.64      0.73
   -1    4    1     -4.66     -4.07
    1    4    0     -2.30      1.99
    1    4    1      2.01      4.22
    1    4    2      0.94     -2.25
    1    4    3     -0.54     -2.93
    1    4    4     -0.50     -0.12
    1    4    5      0.72      1.41
    1    4    6      1.71      3.20
    1    4    7     -1.29      1.00
    1    4    8     -3.21     -4.84
    1    4    9      1.87     -3.74
    1    4   10      3.57      4.32
    1    4   11     -2.50      4.41
    1    4   12     -2.64     -2.32
    1    4   13      2.31     -2.51
    1    4   14      1.11      0.14
    1    4   15     -1.14      0.34
    1    4   16      0.01      0.93
    1    4   17      0.18      0.33
    1    4   18     -0.29     -0.66
    1    4   19      0.05     -0.05
    1    4   20      0.21     -0.08
    1    4   21     -0.09     -0.18
    1    4   22     -0.15      0.42
    1    4   23      0.00      0.26
    1    4   24     -0.05     -0.32
    1    4   25      0.35     -0.33
    1    4   26      0.32      0.09
    1    4   27     -0.56      0.34
    1    4   28     -0.26      0.11
    1    4   29      0.48     -0.19
    1    4   30      0.07     -0.20
    1    4   31     -0.42     -0.01
    1    4   32     -0.13      0.13
    1    4   33      0.35      0.06
    1    4   34      0.26     -0.02
   -1    3   35      0.02     -0.15
   -1    3   34     -0.49      0.45
   -1    3   33      0.01      0.25
   -1    3   32      0.46     -0.35
   -1    3   31     -0.09     -0.09
   -1    3   30     -0.29      0.21
   -1    3   29      0.30     -0.04
   -1    3   28     -0.03     -0.25
   -1    3   27     -0.53     -0.23
   -1    3   26      0.18      0.34
   -1    3   25      0.51      0.71
   -1    3   24     -0.04     -0.32
   -1    3   23     -0.24     -1.01
   -1    3   22     -0.04      0.37
   -1    3   21     -0.03      1.21
   -1    3   20      0.32     -0.48
   -1    3   19      0.50     -1.74
   -1    3   18     -1.23      0.35
   -1    3   17     -1.17      2.51
   -1    3   16      2.04     -0.09
   -1    3   15      1.39     -2.50
   -1    3   14     -2.15      0.35
   -1    3   13     -1.02      0.57
   -1    3   12      2.69     -1.84
   -1    3   11      0.93      3.16
   -1    3   10     -4.73      4.73
   -1    3    9     -1.34     -7.05
   -1    3    8      7.78     -7.57
   -1    3    7      1.79      9.01
   -1    3    6    -11.18      7.20
   -1    3    5     -2.79     -7.83
   -1    3    4     13.84     -2.16
   -1    3    3      4.73      3.85
   -1    3    2    -12.92     -4.29
   -1    3    1     -5.96      0.59
    1    3    0     -7.35     -7.38
    1    3    1     -4.79      2.36
    1    3    2      1.08      6.26
    1    3    3      2.41     -0.40
    1    3    4      1.61     -3.45
    1    3    5     -1.11     -3.07
    1    3    6     -1.14      0.26
    1    3    7      1.51      5.15
    1    3    8     -0.05      3.28
    1    3    9     -2.89     -4.88
    1    3   10      1.26     -5.70
    1    3   11      3.99      3.16
    1    3   12     -2.11      5.14
    1    3   13     -3.56     -1.19
    1    3   14      1.67     -2.40
    1    3   15      1.73     -0.14
    1    3   16     -0.48      0.10
    1    3   17     -0.24      0.40
    1    3   18     -0.13      0.53
    1    3   19     -0.01     -0.01
    1    3   20      0.19     -0.26
    1    3   21     -0.23     -0.26
    1    3   22     -0.17      0.02
    1    3   23      0.28      0.14
    1    3   24     -0.14      0.07
    1    3   25     -0.32      0.10
    1    3   26      0.58     -0.20
    1    3   27      0.35     -0.27
    1    3   28     -0.58      0.34
    1    3   29     -0.19      0.33
    1    3   30      0.32     -0.28
    1    3   31      0.06     -0.24
    1    3   32     -0.19      0.06
    1    3   33     -0.10      0.04
    1    3   34      0.04      0.06
   -1    2   36     -0.03     -0.16
   -1    2   35     -0.19      0.28
   -1    2   34      0.03      0.30
   -1    2   33      0.02     -0.30
   -1    2   32     -0.11     -0.29
   -1    2   31      0.05      0.14
   -1    2   30      0.29      0.22
   -1    2   29      0.00      0.00
   -1    2   28     -0.58     -0.33
   -1    2   27     -0.06     -0.01
   -1    2   26      0.71      0.58
   -1    2   25      0.27     -0.04
   -1    2   24     -0.47     -0.83
   -1    2   23     -0.44      0.12
   -1    2   22      0.13      1.13
   -1    2   21      0.54     -0.21
   -1    2   20      0.22     -1.67
   -1    2   19     -1.08      0.21
   -1    2   18     -0.81      2.34
   -1    2   17      1.67     -0.17
   -1    2   16      1.19     -2.61
   -1    2   15     -1.22      0.40
   -1    2   14     -0.72      1.64
   -1    2   13      0.66     -1.38
   -1    2   12     -0.01      1.18
   -1    2   11     -2.49      3.68
   -1    2   10     -0.15     -5.47
   -1    2    9      7.61     -7.02
   -1    2    8      1.61      9.50
   -1    2    7    -15.26      8.58
   -1    2    6     -4.66    -10.79
   -1    2    5     23.47     -4.62
   -1    2    4      9.03      7.85
   -1    2    3    -26.93     -4.21
   -1    2    2    -12.02     -2.18
   -1    2    1     20.38     11.66
    1    2    0     10.45     -2.10
    1    2    1     -7.05    -12.47
    1    2    2     -5.28      1.76
    1    2    3     -3.23      7.74
    1    2    4      0.77      1.83
    1    2    5      5.58     -1.94
    1    2    6      0.68     -4.78
    1    2    7     -3.49     -2.33
    1    2    8      0.56      4.96
    1    2    9      1.12      4.82
    1    2   10     -3.17     -3.23
    1    2   11      0.59     -5.33
    1    2   12      5.09      1.30
    1    2   13     -1.20      3.76
    1    2   14     -4.59     -0.05
    1    2   15      0.54     -1.23
    1    2   16      2.45     -0.32
    1    2   17      0.15     -0.66
    1    2   18     -0.97      0.06
    1    2   19     -0.13      1.20
    1    2   20      0.78      0.21
    1    2   21     -0.01     -0.80
    1    2   22     -0.86     -0.07
    1    2   23      0.15      0.26
    1    2   24      0.74     -0.24
    1    2   25     -0.55      0.05
    1    2   26     -0.58      0.35
    1    2   27      0.70     -0.19
    1    2   28      0.36     -0.27
    1    2   29     -0.33      0.25
    1    2   30     -0.14      0.15
    1    2   31     -0.01     -0.15
    1    2   32      0.09     -0.05
    1    2   33      0.07     -0.06
    1    2   34     -0.08     -0.02
    1    2   35     -0.12      0.16
   -1    1   36     -0.08      0.06
   -1    1   35      0.06      0.15
   -1    1   34     -0.10     -0.07
   -1    1   33     -0.12     -0.22
   -1    1   32      0.21      0.01
   -1    1   31      0.23      0.32
   -1    1   30     -0.10      0.09
   -1    1   29     -0.47     -0.45
   -1    1   28     -0.02     -0.14
   -1    1   27      0.78      0.49
   -1    1   26      0.28      0.13
   -1    1   25     -0.74     -0.46
   -1    1   24     -0.78     -0.06
   -1    1   23      0.32      0.56
   -1    1   22      1.08     -0.01
   -1    1   21      0.05     -0.94
   -1    1   20     -1.23      0.01
   -1    1   19     -0.39      1.36
   -1    1   18      1.49      0.02
   -1    1   17      0.84     -1.52
   -1    1   16     -1.00      0.14
   -1    1   15     -0.82      1.25
   -1    1   14     -0.36     -0.62
   -1    1   13      0.07     -0.20
   -1    1   12      0.19      1.68
   -1    1   11      0.36     -2.10
   -1    1   10      4.29     -3.68
   -1    1    9      1.29      5.34
   -1    1    8    -14.13      5.66
   -1    1    7     -6.47     -7.87
   -1    1    6     28.14     -4.67
   -1    1    5     14.56      7.61
   -1    1    4    -39.95     -1.16
   -1    1    3    -20.65     -4.15
   -1    1    2     38.96      8.76
   -1    1    1     18.50     -0.16
    1    1    0     22.30     12.23
    1    1    1      8.32     -1.99
    1    1    2     -1.84     -9.66
    1    1    3      1.86      0.31
    1    1    4     -8.62      3.92
    1    1    5     -5.61      2.34
    1    1    6      7.98      0.79
    1    1    7      3.54     -3.35
    1    1    8     -3.77     -2.93
    1    1    9      0.68      2.46
    1    1   10      0.68      3.28
    1    1   11     -4.46     -0.99
    1    1   12      0.74     -2.71
    1    1   13      6.07     -0.08
    1    1   14     -0.56      1.50
    1    1   15     -4.99      0.49
    1    1   16     -0.33      0.01
    1    1   17      2.83     -0.33
    1    1   18      0.50     -1.08
    1    1   19     -1.39     -0.03
    1    1   20     -0.07      1.18
    1    1   21      0.83      0.12
    1    1   22     -0.19     -0.58
    1    1   23     -0.67      0.10
    1    1   24      0.43      0.00
    1    1   25      0.73     -0.23
    1    1   26     -0.66      0.18
    1    1   27     -0.72      0.10
    1    1   28      0.47     -0.13
    1    1   29      0.46      0.07
    1    1   30     -0.12      0.08
    1    1   31     -0.23     -0.09
    1    1   32      0.08      0.00
    1    1   33      0.19      0.02
    1    1   34     -0.10     -0.13
    1    1   35     -0.12      0.03
   -1    0   36      0.06      0.04
   -1    0   35      0.00      0.01
   -1    0   34     -0.10     -0.02
   -1    0   33      0.14     -0.07
   -1    0   32      0.19      0.00
   -1    0   31     -0.05      0.04
   -1    0   30     -0.34     -0.03
   -1    0   29     -0.03      0.04
   -1    0   28      0.67      0.06
   -1    0   27      0.09     -0.04
   -1    0   26     -0.87     -0.01
   -1    0   25     -0.59     -0.02
   -1    0   24      0.58     -0.04
   -1    0   23      1.22      0.00
   -1    0   22     -0.10     -0.01
   -1    0   21     -1.43      0.08
   -1    0   20     -0.20      0.07
   -1    0   19      1.48     -0.05
   -1    0   18      0.53     -0.01
   -1    0   17     -1.30     -0.03
   -1    0   16     -0.82     -0.04
   -1    0   15      0.10      0.01
   -1    0   14      0.49     -0.04
   -1    0   13      1.06      0.06
   -1    0   12      0.23      0.10
   -1    0   11      0.97     -0.02
   -1    0   10      0.36     -0.05
   -1    0    9     -8.82     -0.04
   -1    0    8     -4.70      0.01
   -1    0    7     23.19     -0.02
   -1    0    6     13.76     -0.07
   -1    0    5    -40.15      0.09
   -1    0    4    -23.43      0.09
   -1    0    3     48.39     -0.02
   -1    0    2     25.23     -0.01
   -1    0    1    -37.78     -0.07
    1    0    0    -15.17      0.02
    1    0    1     13.83     -0.01
    1    0    2      0.34      0.05
    1    0    3      5.65     -0.08
    1    0    4      8.36     -0.07
    1    0    5    -10.72      0.03
    1    0    6     -7.80     -0.02
    1    0    7      6.73      0.03
    1    0    8      2.59      0.06
    1    0    9     -2.14      0.02
    1    0   10      2.57      0.03
    1    0   11     -0.35     -0.07
    1    0   12     -5.72     -0.10
    1    0   13      0.86      0.00
    1    0   14      6.16      0.05
    1    0   15      0.03      0.06
    1    0   16     -4.46      0.01
    1    0   17     -0.79      0.00
    1    0   18      2.35      0.03
    1    0   19      0.52     -0.07
    1    0   20     -0.96     -0.10
    1    0   21      0.01      0.05
    1    0   22      0.37      0.07
    1    0   23     -0.29      0.01
    1    0   24     -0.47     -0.01
    1    0   25      0.53      0.01
    1    0   26      0.82      0.02
    1    0   27     -0.54     -0.06
    1    0   28     -0.78     -0.06
    1    0   29      0.28      0.04
    1    0   30      0.45      0.04
    1    0   31     -0.21      0.03
    1    0   32     -0.29     -0.01
    1    0   33      0.31     -0.03
    1    0   34      0.25      0.03
    1    0   35     -0.18     -0.01
   -1    5   19      0.36      0.74
    1    8   30      0.16     -0.20
    1   14   11      0.09     -0.37
    1   14   12      0.17     -0.10
    1   14   13     -0.17      0.17
   -2   14   12      0.19      0.07
   -2   14   11      0.15     -0.11
   -2   14   10     -0.12     -0.03
   -2   14    9     -0.19      0.15
   -2   14    8     -0.01     -0.04
   -2   14    7      0.13     -0.15
   -2   14    6      0.13      0.15
   -2   14    5     -0.05      0.10
   -2   14    4     -0.17     -0.32
   -2   14    3      0.00     -0.02
   -2   14    2      0.04      0.46
   -2   14    1     -0.01     -0.01
    2   14    0      0.12     -0.31
    2   14    1      0.00      0.01
    2   14    2     -0.11      0.02
    2   14    3      0.12     -0.01
    2   14    4      0.06      0.20
    2   14    5     -0.29      0.01
    2   14    6     -0.09     -0.21
    2   14    7      0.27      0.00
    2   14    8      0.12      0.09
    2   14    9     -0.06     -0.02
   -2   13   17     -0.27     -0.16
   -2   13   16     -0.12     -0.15
   -2   13   15      0.07      0.08
   -2   13   14      0.09      0.18
   -2   13   13      0.22      0.10
   -2   13   12      0.09     -0.16
   -2   13   11     -0.26     -0.20
   -2   13   10     -0.18      0.07
   -2   13    9      0.16      0.11
   -2   13    8      0.14     -0.01
   -2   13    7     -0.08      0.03
   -2   13    6     -0.06      0.00
   -2   13    5     -0.05     -0.14
   -2   13    4      0.00      0.08
   -2   13    3      0.13      0.30
   -2   13    2     -0.05     -0.17
   -2   13    1     -0.01     -0.46
    2   13    0     -0.19     -0.21
    2   13    1      0.12     -0.40
    2   13    2      0.17      0.16
    2   13    3     -0.09      0.25
    2   13    4      0.15     -0.10
    2   13    5      0.11     -0.07
    2   13    6     -0.47      0.02
    2   13    7     -0.17     -0.06
    2   13    8      0.47      0.09
    2   13    9      0.13      0.03
    2   13   10     -0.30     -0.15
    2   13   11     -0.13      0.07
    2   13   12      0.23      0.13
    2   13   13      0.23     -0.06
    2   13   14     -0.26     -0.05
    2   13   15     -0.19     -0.08
    2   13   16      0.17     -0.06
   -2   12   21     -0.13     -0.19
   -2   12   20     -0.13      0.02
   -2   12   19      0.01      0.26
   -2   12   18     -0.08     -0.08
   -2   12   17     -0.01     -0.23
   -2   12   16      0.01      0.11
   -2   12   15     -0.04      0.23
   -2   12   14      0.30      0.03
   -2   12   13      0.14     -0.25
   -2   12   12     -0.34     -0.24
   -2   12   11     -0.08      0.13
   -2   12   10      0.17      0.23
   -2   12    9     -0.10      0.04
   -2   12    8     -0.12     -0.02
   -2   12    7      0.21     -0.10
   -2   12    6      0.10     -0.09
   -2   12    5     -0.24      0.13
   -2   12    4      0.06      0.10
   -2   12    3      0.26     -0.24
   -2   12    2     -0.13     -0.20
   -2   12    1     -0.12      0.33
    2   12    0      0.03      0.38
    2   12    1     -0.15     -0.36
    2   12    2     -0.02     -0.53
    2   12    3      0.23      0.31
    2   12    4      0.02      0.55
    2   12    5     -0.06     -0.24
    2   12    6      0.14     -0.36
    2   12    7     -0.15      0.08
    2   12    8     -0.23      0.08
    2   12    9      0.26      0.10
    2   12   10      0.13      0.02
    2   12   11     -0.33     -0.13
    2   12   12     -0.12      0.07
    2   12   13      0.35      0.06
    2   12   14      0.22     -0.08
    2   12   15     -0.21      0.02
    2   12   16     -0.17     -0.05
    2   12   17     -0.11     -0.04
    2   12   18      0.09      0.11
    2   12   19      0.39      0.00
    2   12   20     -0.24     -0.05
   -2   11   24      0.25      0.03
   -2   11   23      0.40      0.06
   -2   11   22     -0.22     -0.20
   -2   11   21     -0.46     -0.15
   -2   11   20      0.13      0.31
   -2   11   19      0.33      0.26
   -2   11   18     -0.09     -0.18
   -2   11   17     -0.33     -0.21
   -2   11   16     -0.02      0.04
   -2   11   15      0.60      0.07
   -2   11   14      0.24     -0.07
   -2   11   13     -0.63     -0.05
   -2   11   12     -0.22      0.07
   -2   11   11      0.21      0.05
   -2   11   10     -0.12      0.09
   -2   11    9      0.06      0.06
   -2   11    8      0.39     -0.15
   -2   11    7      0.03     -0.11
   -2   11    6     -0.40      0.06
   -2   11    5     -0.01      0.00
   -2   11    4      0.37     -0.07
   -2   11    3     -0.16      0.07
   -2   11    2     -0.34      0.21
   -2   11    1      0.15      0.00
    2   11    0     -0.15      0.38
    2   11    1      0.13      0.10
    2   11    2     -0.11     -0.43
    2   11    3     -0.19     -0.25
    2   11    4      0.33      0.41
    2   11    5      0.06      0.40
    2   11    6     -0.46     -0.26
    2   11    7      0.25     -0.29
    2   11    8      0.41      0.02
    2   11    9     -0.27      0.02
    2   11   10     -0.15      0.06
    2   11   11      0.07      0.11
    2   11   12     -0.16      0.02
    2   11   13     -0.10     -0.08
    2   11   14      0.26     -0.04
    2   11   15      0.23      0.13
    2   11   16     -0.04     -0.07
    2   11   17     -0.17     -0.22
    2   11   18     -0.37      0.15
    2   11   19      0.14      0.14
    2   11   20      0.58     -0.07
    2   11   21     -0.30      0.02
    2   11   22     -0.33     -0.11
   -2   10   26     -0.24     -0.02
   -2   10   25      0.07     -0.01
   -2   10   24      0.36      0.10
   -2   10   23     -0.11     -0.08
   -2   10   22     -0.51     -0.22
   -2   10   21      0.10      0.24
   -2   10   20      0.52      0.45
   -2   10   19     -0.14     -0.17
   -2   10   18     -0.51     -0.58
   -2   10   17      0.09     -0.09
   -2   10   16      0.79      0.42
   -2   10   15      0.23      0.15
   -2   10   14     -0.95     -0.16
   -2   10   13     -0.52     -0.07
   -2   10   12      0.47     -0.03
   -2   10   11      0.43      0.17
   -2   10   10      0.10      0.15
   -2   10    9     -0.10     -0.30
   -2   10    8     -0.10     -0.15
   -2   10    7     -0.13      0.16
   -2   10    6     -0.08     -0.07
   -2   10    5      0.24      0.08
   -2   10    4     -0.08      0.25
   -2   10    3     -0.26     -0.10
   -2   10    2      0.24     -0.20
   -2   10    1      0.12     -0.04
    2   10    0     -0.17      0.12
    2   10    1      0.06      0.22
    2   10    2      0.18     -0.13
    2   10    3     -0.17     -0.36
    2   10    4     -0.21      0.02
    2   10    5      0.35      0.35
    2   10    6     -0.11      0.15
    2   10    7     -0.61     -0.12
    2   10    8      0.39     -0.05
    2   10    9      0.70     -0.06
    2   10   10     -0.20     -0.20
    2   10   11     -0.46     -0.04
    2   10   12     -0.01      0.31
    2   10   13      0.11      0.18
    2   10   14     -0.15     -0.37
    2   10   15      0.07     -0.10
    2   10   16      0.24      0.54
    2   10   17      0.06     -0.06
    2   10   18     -0.05     -0.56
    2   10   19     -0.36      0.05
    2   10   20     -0.01      0.27
    2   10   21      0.43      0.14
    2   10   22     -0.15      0.02
    2   10   23     -0.13     -0.31
    2   10   24      0.20     -0.08
    2   10   25     -0.18      0.27
   -2    9   28      0.09     -0.12
   -2    9   27     -0.11     -0.06
   -2    9   26     -0.13      0.09
   -2    9   25      0.13      0.19
   -2    9   24      0.03     -0.02
   -2    9   23     -0.26     -0.34
   -2    9   22      0.09      0.10
   -2    9   21      0.43      0.53
   -2    9   20     -0.14     -0.15
   -2    9   19     -0.50     -0.74
   -2    9   18      0.04     -0.04
   -2    9   17      0.73      0.75
   -2    9   16      0.30      0.16
   -2    9   15     -1.04     -0.54
   -2    9   14     -0.75     -0.05
   -2    9   13      0.80      0.27
   -2    9   12      0.95      0.11
   -2    9   11     -0.11      0.05
   -2    9   10     -0.77     -0.45
   -2    9    9     -0.11     -0.31
   -2    9    8      0.40      0.56
   -2    9    7     -0.21      0.21
   -2    9    6      0.00     -0.27
   -2    9    5      0.22      0.20
   -2    9    4     -0.27     -0.06
   -2    9    3      0.08     -0.41
   -2    9    2      0.17      0.21
   -2    9    1     -0.14      0.27
    2    9    0     -0.18      0.18
    2    9    1     -0.06      0.10
    2    9    2      0.32      0.05
    2    9    3      0.25      0.00
    2    9    4     -0.21     -0.31
    2    9    5     -0.17     -0.19
    2    9    6      0.23      0.22
    2    9    7     -0.31      0.22
    2    9    8     -0.47      0.13
    2    9    9      0.47      0.08
    2    9   10      0.62     -0.23
    2    9   11     -0.16     -0.34
    2    9   12     -0.55     -0.01
    2    9   13      0.07      0.36
    2    9   14      0.35      0.20
    2    9   15     -0.27     -0.46
    2    9   16     -0.14     -0.16
    2    9   17      0.25      0.70
    2    9   18      0.07      0.06
    2    9   19     -0.07     -0.64
    2    9   20     -0.13     -0.06
    2    9   21      0.14      0.26
    2    9   22      0.10      0.14
    2    9   23     -0.30      0.00
    2    9   24      0.11     -0.17
    2    9   25      0.25      0.03
    2    9   26     -0.21      0.08
   -2    8   29      0.11     -0.20
   -2    8   28     -0.06     -0.03
   -2    8   27     -0.25      0.27
   -2    8   26     -0.06      0.17
   -2    8   25      0.17     -0.17
   -2    8   24      0.06     -0.35
   -2    8   23      0.09      0.14
   -2    8   22      0.18      0.57
   -2    8   21     -0.24     -0.19
   -2    8   20     -0.37     -0.79
   -2    8   19      0.07      0.10
   -2    8   18      0.56      0.86
   -2    8   17      0.40      0.04
   -2    8   16     -0.91     -0.69
   -2    8   15     -0.89      0.05
   -2    8   14      0.97      0.42
   -2    8   13      1.07     -0.01
   -2    8   12     -0.42     -0.07
   -2    8   11     -0.91     -0.50
   -2    8   10      0.01     -0.43
   -2    8    9      0.61      0.99
   -2    8    8     -0.32      0.67
   -2    8    7     -0.28     -0.86
   -2    8    6      0.62     -0.22
   -2    8    5     -0.04      0.33
   -2    8    4     -0.34     -0.53
   -2    8    3      0.11      0.10
   -2    8    2      0.03      0.81
   -2    8    1      0.16     -0.29
    2    8    0     -0.06     -0.52
    2    8    1     -0.43      0.10
    2    8    2     -0.13      0.05
    2    8    3      0.30      0.36
    2    8    4      0.34      0.46
    2    8    5      0.02     -0.54
    2    8    6      0.05     -0.83
    2    8    7     -0.13      0.05
    2    8    8     -0.63      0.65
    2    8    9      0.03      0.56
    2    8   10      0.59     -0.11
    2    8   11      0.14     -0.59
    2    8   12     -0.22     -0.12
    2    8   13     -0.33      0.18
    2    8   14      0.22      0.04
    2    8   15      0.42      0.11
    2    8   16     -0.40     -0.13
    2    8   17     -0.29     -0.11
    2    8   18      0.32      0.31
    2    8   19      0.09     -0.01
    2    8   20     -0.22     -0.22
    2    8   21     -0.01      0.04
    2    8   22      0.31      0.01
    2    8   23     -0.05      0.04
    2    8   24     -0.30     -0.03
    2    8   25      0.15     -0.03
    2    8   26      0.14      0.17
    2    8   27     -0.11     -0.08
    2    8   28     -0.08     -0.14
   -2    7   30      0.15     -0.14
   -2    7   29     -0.05      0.03
   -2    7   28     -0.28      0.26
   -2    7   27     -0.07      0.03
   -2    7   26      0.25     -0.31
   -2    7   25      0.19     -0.15
   -2    7   24     -0.02      0.33
   -2    7   23     -0.05      0.35
   -2    7   22     -0.23     -0.39
   -2    7   21     -0.17     -0.60
   -2    7   20      0.16      0.33
   -2    7   19      0.35      0.74
   -2    7   18      0.34     -0.17
   -2    7   17     -0.65     -0.62
   -2    7   16     -0.96      0.15
   -2    7   15      0.87      0.31
   -2    7   14      1.18     -0.10
   -2    7   13     -0.60      0.03
   -2    7   12     -0.98     -0.45
   -2    7   11      0.20     -0.45
   -2    7   10      0.71      1.15
   -2    7    9     -0.41      0.76
   -2    7    8     -0.61     -1.19
   -2    7    7      0.86     -0.37
   -2    7    6      0.60      0.60
   -2    7    5     -0.62     -0.67
   -2    7    4     -0.58     -0.02
   -2    7    3     -0.08      1.39
   -2    7    2      0.56     -0.27
   -2    7    1      0.38     -1.21
    2    7    0      0.52     -0.17
    2    7    1      0.36     -0.47
    2    7    2     -0.32     -0.36
    2    7    3     -0.41     -0.40
    2    7    4     -0.06      0.95
    2    7    5      0.08      1.20
    2    7    6      0.39     -0.77
    2    7    7      0.73     -1.51
    2    7    8     -0.55     -0.16
    2    7    9     -1.12      1.00
    2    7   10      0.53      0.90
    2    7   11      0.66     -0.27
    2    7   12     -0.25     -0.83
    2    7   13     -0.20      0.08
    2    7   14     -0.23      0.27
    2    7   15      0.27     -0.24
    2    7   16      0.51      0.17
    2    7   17     -0.35      0.23
    2    7   18     -0.39     -0.23
    2    7   19      0.11     -0.16
    2    7   20      0.20      0.10
    2    7   21      0.06      0.22
    2    7   22     -0.16     -0.06
    2    7   23      0.02     -0.16
    2    7   24      0.08      0.08
    2    7   25     -0.05     -0.06
    2    7   26      0.08      0.06
    2    7   27     -0.02      0.16
    2    7   28     -0.03     -0.20
    2    7   29      0.02     -0.04
   -2    6   32     -0.20      0.09
   -2    6   31      0.07     -0.03
   -2    6   30      0.15     -0.10
   -2    6   29     -0.11      0.09
   -2    6   28     -0.14      0.03
   -2    6   27      0.03     -0.27
   -2    6   26      0.15     -0.02
   -2    6   25      0.05      0.43
   -2    6   24     -0.06      0.14
   -2    6   23     -0.14     -0.52
   -2    6   22     -0.07     -0.32
   -2    6   21      0.11      0.53
   -2    6   20      0.21      0.50
   -2    6   19      0.31     -0.37
   -2    6   18     -0.49     -0.55
   -2    6   17     -1.03      0.22
   -2    6   16      0.80      0.37
   -2    6   15      1.49     -0.08
   -2    6   14     -0.75      0.02
   -2    6   13     -1.46     -0.41
   -2    6   12      0.48     -0.50
   -2    6   11      1.31      1.15
   -2    6   10     -0.65      0.78
   -2    6    9     -1.35     -1.38
   -2    6    8      1.15     -0.32
   -2    6    7      1.48      0.88
   -2    6    6     -1.03     -0.99
   -2    6    5     -1.47     -0.26
   -2    6    4      0.05      2.13
   -2    6    3      1.18     -0.14
   -2    6    2      0.81     -2.06
   -2    6    1     -0.68      0.43
    2    6    0     -1.02      1.09
    2    6    1      0.28     -0.31
    2    6    2      0.88      0.07
    2    6    3     -0.12     -0.33
    2    6    4     -0.47     -1.02
    2    6    5      0.09      0.85
    2    6    6     -0.49      1.68
    2    6    7     -0.01     -0.47
    2    6    8      1.49     -1.52
    2    6    9     -0.20     -0.53
    2    6   10     -1.53      0.52
    2    6   11      0.27      1.17
    2    6   12      0.72      0.25
    2    6   13      0.05     -0.98
    2    6   14     -0.18     -0.16
    2    6   15     -0.54      0.23
    2    6   16      0.21     -0.23
    2    6   17      0.67      0.41
    2    6   18     -0.17      0.35
    2    6   19     -0.45     -0.48
    2    6   20     -0.14     -0.34
    2    6   21      0.33      0.17
    2    6   22      0.22      0.35
    2    6   23     -0.34      0.06
    2    6   24      0.03     -0.22
    2    6   25      0.14     -0.14
    2    6   26     -0.19      0.01
    2    6   27      0.07      0.25
    2    6   28      0.09      0.08
    2    6   29      0.13     -0.25
    2    6   30      0.07     -0.04
   -2    5   33     -0.20      0.31
   -2    5   32     -0.12      0.09
   -2    5   31      0.33     -0.30
   -2    5   30      0.26     -0.09
   -2    5   29     -0.32      0.15
   -2    5   28     -0.45     -0.15
   -2    5   27      0.19     -0.10
   -2    5   26      0.42      0.38
   -2    5   25      0.00      0.22
   -2    5   24     -0.22     -0.47
   -2    5   23     -0.12     -0.31
   -2    5   22      0.07      0.52
   -2    5   21      0.20      0.39
   -2    5   20      0.29     -0.50
   -2    5   19     -0.48     -0.58
   -2    5   18     -1.03      0.34
   -2    5   17      0.93      0.69
   -2    5   16      1.66     -0.03
   -2    5   15     -1.12     -0.31
   -2    5   14     -1.83     -0.51
   -2    5   13      1.00     -0.55
   -2    5   12      1.93      1.22
   -2    5   11     -1.14      1.26
   -2    5   10     -2.29     -1.59
   -2    5    9      1.74     -1.00
   -2    5    8      2.62      1.30
   -2    5    7     -2.08     -0.56
   -2    5    6     -2.52     -0.79
   -2    5    5      1.55      2.46
   -2    5    4      1.91      0.44
   -2    5    3     -0.53     -3.13
   -2    5    2     -0.93     -0.06
   -2    5    1     -0.26      2.21
    2    5    0     -0.05      0.29
    2    5    1     -0.78      0.80
    2    5    2     -0.09     -0.32
    2    5    3      0.85      0.41
    2    5    4     -0.52      0.05
    2    5    5     -0.30     -1.35
    2    5    6      1.17     -0.15
    2    5    7     -0.98      1.69
    2    5    8     -1.27      0.83
    2    5    9      2.08     -0.83
    2    5   10      0.81     -1.54
    2    5   11     -1.94     -0.59
    2    5   12     -0.34      1.69
    2    5   13      0.94      1.05
    2    5   14      0.36     -1.17
    2    5   15     -0.29     -0.37
    2    5   16     -0.62      0.29
    2    5   17      0.27     -0.34
    2    5   18      0.57      0.31
    2    5   19     -0.28      0.49
    2    5   20     -0.32     -0.24
    2    5   21      0.11     -0.43
    2    5   22      0.32     -0.19
    2    5   23     -0.12      0.43
    2    5   24     -0.38      0.41
    2    5   25      0.31     -0.29
    2    5   26      0.19     -0.34
    2    5   27     -0.37     -0.01
    2    5   28     -0.15      0.22
    2    5   29      0.20      0.25
    2    5   30      0.50     -0.14
    2    5   31      0.02     -0.28
    2    5   32     -0.72      0.06
   -2    4   33     -0.17      0.12
   -2    4   32      0.23     -0.15
   -2    4   31      0.45     -0.19
   -2    4   30     -0.34      0.06
   -2    4   29     -0.72     -0.02
   -2    4   28      0.28     -0.14
   -2    4   27      0.68      0.31
   -2    4   26     -0.06      0.39
   -2    4   25     -0.35     -0.37
   -2    4   24     -0.14     -0.48
   -2    4   23      0.10      0.37
   -2    4   22      0.22      0.40
   -2    4   21      0.18     -0.52
   -2    4   20     -0.42     -0.56
   -2    4   19     -0.80      0.61
   -2    4   18      0.93      0.94
   -2    4   17      1.38     -0.34
   -2    4   16     -1.39     -0.76
   -2    4   15     -1.44     -0.33
   -2    4   14      1.56     -0.39
   -2    4   13      1.54      1.17
   -2    4   12     -1.81      1.85
   -2    4   11     -2.32     -1.67
   -2    4   10      2.55     -2.33
   -2    4    9      3.21      1.50
   -2    4    8     -3.50      0.99
   -2    4    7     -3.40     -1.02
   -2    4    6      3.90      1.65
   -2    4    5      2.86      0.91
   -2    4    4     -3.19     -3.74
   -2    4    3     -1.83     -1.18
   -2    4    2      1.62      3.74
   -2    4    1      0.52      1.41
    2    4    0     -0.01     -2.14
    2    4    1      0.41     -1.31
    2    4    2     -0.71      0.32
    2    4    3     -0.09      0.65
    2    4    4      0.54      1.08
    2    4    5     -1.18      0.59
    2    4    6      0.30     -2.01
    2    4    7      2.35     -2.05
    2    4    8     -1.51      1.78
    2    4    9     -2.47      2.86
    2    4   10      2.28     -0.15
    2    4   11      1.45     -2.62
    2    4   12     -1.92     -1.39
    2    4   13     -0.28      1.79
    2    4   14      0.93      1.35
    2    4   15     -0.05     -0.94
    2    4   16     -0.34     -0.23
    2    4   17     -0.22      0.27
    2    4   18      0.31     -0.53
    2    4   19      0.28      0.06
    2    4   20     -0.31      0.59
    2    4   21     -0.23      0.03
    2    4   22      0.21     -0.50
    2    4   23      0.44     -0.30
    2    4   24     -0.19      0.43
    2    4   25     -0.59      0.41
    2    4   26      0.22     -0.16
    2    4   27      0.48     -0.31
    2    4   28     -0.22     -0.28
    2    4   29     -0.49      0.17
    2    4   30      0.16      0.52
    2    4   31      0.66     -0.09
    2    4   32     -0.02     -0.39
   -2    3   34     -0.14     -0.11
   -2    3   33      0.13      0.15
   -2    3   32      0.37     -0.01
   -2    3   31     -0.19     -0.21
   -2    3   30     -0.50     -0.05
   -2    3   29      0.19     -0.01
   -2    3   28      0.46      0.28
   -2    3   27     -0.08      0.39
   -2    3   26     -0.25     -0.35
   -2    3   25     -0.15     -0.55
   -2    3   24      0.10      0.28
   -2    3   23      0.30      0.42
   -2    3   22      0.05     -0.42
   -2    3   21     -0.42     -0.44
   -2    3   20     -0.51      0.76
   -2    3   19      0.79      0.81
   -2    3   18      0.95     -0.86
   -2    3   17     -1.32     -0.92
   -2    3   16     -0.67      0.35
   -2    3   15      1.73      0.00
   -2    3   14      0.27      0.64
   -2    3   13     -2.27      1.77
   -2    3   12     -1.00     -1.49
   -2    3   11      3.34     -3.17
   -2    3   10      2.54      1.55
   -2    3    9     -4.84      2.75
   -2    3    8     -3.52     -1.10
   -2    3    7      5.99      0.08
   -2    3    6      3.56      1.16
   -2    3    5     -5.60     -3.87
   -2    3    4     -2.99     -2.17
   -2    3    3      3.06      5.78
   -2    3    2      1.69      3.35
   -2    3    1      0.24     -4.37
    2    3    0     -0.05      3.76
    2    3    1      1.84     -1.22
    2    3    2      0.86     -2.64
    2    3    3     -1.05     -1.35
    2    3    4     -0.01      0.35
    2    3    5     -0.41      2.62
    2    3    6     -1.89      2.30
    2    3    7      1.14     -2.75
    2    3    8      3.45     -4.05
    2    3    9     -1.31      1.59
    2    3   10     -3.33      3.98
    2    3   11      1.28      0.36
    2    3   12      1.54     -2.54
    2    3   13     -0.91     -1.55
    2    3   14      0.18      1.00
    2    3   15      0.42      1.18
    2    3   16     -0.47     -0.12
    2    3   17     -0.14     -0.14
    2    3   18     -0.04     -0.14
    2    3   19      0.06     -0.43
    2    3   20      0.31      0.12
    2    3   21     -0.08      0.49
    2    3   22     -0.51      0.01
    2    3   23      0.19     -0.43
    2    3   24      0.87     -0.19
    2    3   25     -0.24      0.30
    2    3   26     -0.91      0.34
    2    3   27      0.11      0.06
    2    3   28      0.60     -0.36
    2    3   29      0.00     -0.43
    2    3   30     -0.40      0.22
    2    3   31     -0.03      0.50
    2    3   32      0.32     -0.09
   -2    2   34      0.10      0.15
   -2    2   33      0.30      0.32
   -2    2   32     -0.06     -0.18
   -2    2   31     -0.23     -0.29
   -2    2   30     -0.03     -0.01
   -2    2   29      0.09      0.35
   -2    2   28      0.11      0.28
   -2    2   27     -0.01     -0.39
   -2    2   26     -0.31     -0.40
   -2    2   25      0.03      0.31
   -2    2   24      0.55      0.36
   -2    2   23     -0.06     -0.32
   -2    2   22     -0.67     -0.38
   -2    2   21     -0.17      0.60
   -2    2   20      0.86      0.61
   -2    2   19      0.54     -0.96
   -2    2   18     -1.24     -0.74
   -2    2   17     -0.24      0.90
   -2    2   16      1.60      0.28
   -2    2   15     -0.68     -0.14
   -2    2   14     -2.19      1.00
   -2    2   13      0.71     -0.96
   -2    2   12      3.62     -2.64
   -2    2   11      0.95      1.55
   -2    2   10     -5.76      3.40
   -2    2    9     -3.13     -1.44
   -2    2    8      7.65     -1.66
   -2    2    7      4.59      1.63
   -2    2    6     -7.88     -2.74
   -2    2    5     -4.80     -2.93
   -2    2    4      5.24      6.96
   -2    2    3      3.18      4.48
   -2    2    2     -0.43     -7.35
   -2    2    1     -0.10     -4.71
    2    2    0     -3.09      3.64
    2    2    1     -2.13      3.16
    2    2    2      2.89      0.83
    2    2    3      1.73     -0.46
    2    2    4     -0.38     -3.10
    2    2    5      0.70     -2.12
    2    2    6     -1.06      3.10
    2    2    7     -3.34      3.84
    2    2    8      0.61     -2.08
    2    2    9      4.59     -4.30
    2    2   10      0.25      0.68
    2    2   11     -3.58      3.36
    2    2   12     -0.56      0.64
    2    2   13      1.19     -1.59
    2    2   14      0.43     -1.19
    2    2   15      0.35      0.06
    2    2   16     -0.11      0.79
    2    2   17     -0.26      0.53
    2    2   18     -0.15     -0.10
    2    2   19     -0.31     -0.29
    2    2   20      0.25     -0.31
    2    2   21      0.62     -0.14
    2    2   22     -0.42      0.44
    2    2   23     -1.00      0.30
    2    2   24      0.64     -0.43
    2    2   25      1.28     -0.27
    2    2   26     -0.52      0.28
    2    2   27     -0.98      0.27
    2    2   28      0.11      0.06
    2    2   29      0.42     -0.25
    2    2   30      0.14     -0.36
    2    2   31     -0.11      0.13
    2    2   32     -0.16      0.40
    2    2   33     -0.01     -0.01
   -2    1   34      0.25      0.29
   -2    1   33      0.11     -0.01
   -2    1   32     -0.19     -0.34
   -2    1   31     -0.28     -0.11
   -2    1   30      0.05      0.34
   -2    1   29      0.41      0.23
   -2    1   28     -0.02     -0.31
   -2    1   27     -0.57     -0.22
   -2    1   26      0.04      0.26
   -2    1   25      0.85      0.16
   -2    1   24     -0.06     -0.22
   -2    1   23     -1.03     -0.24
   -2    1   22      0.08      0.30
   -2    1   21      1.15      0.41
   -2    1   20      0.06     -0.51
   -2    1   19     -1.41     -0.50
   -2    1   18      0.01      0.68
   -2    1   17      1.60      0.33
   -2    1   16     -0.83     -0.46
   -2    1   15     -1.85      0.18
   -2    1   14      1.61     -0.24
   -2    1   13      3.09     -1.12
   -2    1   12     -0.75      0.96
   -2    1   11     -5.64      2.11
   -2    1   10     -2.05     -1.21
   -2    1    9      8.37     -1.98
   -2    1    8      5.50      1.38
   -2    1    7     -9.73     -0.42
   -2    1    6     -7.65     -2.25
   -2    1    5      8.48      4.21
   -2    1    4      6.30      3.51
   -2    1    3     -4.30     -6.36
   -2    1    2     -1.18     -3.77
   -2    1    1     -0.69      4.83
    2    1    0      3.95     -2.46
    2    1    1     -2.91      1.02
    2    1    2     -4.74      0.12
    2    1    3      1.73      1.86
    2    1    4      1.36      1.80
    2    1    5      0.06     -2.37
    2    1    6      2.66     -2.64
    2    1    7     -0.08      1.52
    2    1    8     -4.82      2.78
    2    1    9     -0.99     -0.64
    2    1   10      4.65     -2.52
    2    1   11      1.78      0.02
    2    1   12     -2.68      1.75
    2    1   13     -1.82      0.45
    2    1   14      0.51     -0.58
    2    1   15      1.09     -0.58
    2    1   16      0.24     -0.30
    2    1   17      0.09      0.31
    2    1   18      0.16      0.36
    2    1   19     -0.91      0.08
    2    1   20     -0.59      0.15
    2    1   21      1.05     -0.30
    2    1   22      0.98     -0.50
    2    1   23     -0.98      0.37
    2    1   24     -1.48      0.40
    2    1   25      0.85     -0.36
    2    1   26      1.53     -0.14
    2    1   27     -0.48      0.23
    2    1   28     -0.97      0.04
    2    1   29      0.09      0.03
    2    1   30      0.38     -0.04
    2    1   31      0.06     -0.25
    2    1   32     -0.06      0.00
    2    1   33     -0.03      0.27
   -2    0   34      0.20      0.02
   -2    0   33     -0.22     -0.01
   -2    0   32     -0.38     -0.01
   -2    0   31      0.10      0.01
   -2    0   30      0.52      0.04
   -2    0   29     -0.10      0.02
   -2    0   28     -0.64     -0.04
   -2    0   27      0.15     -0.04
   -2    0   26      0.90     -0.02
   -2    0   25     -0.09      0.00
   -2    0   24     -1.15      0.03
   -2    0   23      0.08      0.03
   -2    0   22      1.26      0.02
   -2    0   21     -0.12     -0.01
   -2    0   20     -1.46     -0.06
   -2    0   19      0.12     -0.04
   -2    0   18      1.70      0.10
   -2    0   17     -0.56      0.01
   -2    0   16     -1.73     -0.16
   -2    0   15      1.55      0.02
   -2    0   14      2.29      0.17
   -2    0   13     -1.74      0.03
   -2    0   12     -4.44     -0.08
   -2    0   11     -0.30     -0.06
   -2    0   10      7.56     -0.01
   -2    0    9      4.29      0.01
   -2    0    8     -9.94      0.01
   -2    0    7     -8.27      0.01
   -2    0    6     10.23      0.05
   -2    0    5      9.06      0.05
   -2    0    4     -7.72     -0.08
   -2    0    3     -4.53     -0.05
   -2    0    2      3.00      0.04
   -2    0    1     -2.76     -0.03
    2    0    0      1.08      0.03
    2    0    1      6.60     -0.01
    2    0    2     -2.00     -0.04
    2    0    3     -4.25     -0.10
    2    0    4      0.80      0.02
    2    0    5     -0.88      0.11
    2    0    6     -0.26      0.03
    2    0    7      4.36      0.00
    2    0    8      0.98     -0.02
    2    0    9     -5.05     -0.04
    2    0   10     -1.84     -0.06
    2    0   11      3.67     -0.01
    2    0   12      2.27      0.06
    2    0   13     -1.46      0.03
    2    0   14     -1.97      0.03
    2    0   15      0.00     -0.01
    2    0   16      0.68     -0.05
    2    0   17      0.06      0.02
    2    0   18      0.87     -0.03
    2    0   19      0.42     -0.07
    2    0   20     -1.52      0.05
    2    0   21     -0.83      0.09
    2    0   22      1.31      0.02
    2    0   23      1.35     -0.06
    2    0   24     -0.96     -0.04
    2    0   25     -1.74      0.02
    2    0   26      0.66     -0.02
    2    0   27      1.49     -0.01
    2    0   28     -0.32      0.06
    2    0   29     -0.86      0.02
    2    0   30      0.09     -0.05
    2    0   31      0.35     -0.01
    2    0   32     -0.05      0.02
    2    0   33     -0.03     -0.02
   -2    1   35     -0.05      0.01
   -2    2   35     -0.14     -0.30
   -2    3   35      0.01     -0.03
   -2    4   34     -0.03      0.18
   -2    7   31     -0.05     -0.08
   -3   14    5     -0.15      0.08
   -3   14    4      0.04     -0.26
   -3   14    3      0.16     -0.04
   -3   14    2      0.12      0.18
   -3   14    1     -0.07     -0.14
    3   14    0     -0.12     -0.15
    3   14    1     -0.07      0.26
    3   14    2      0.00      0.16
    3   14    3      0.05     -0.14
    3   14    4      0.11     -0.11
   -3   13   12      0.13      0.17
   -3   13   11     -0.02     -0.01
   -3   13   10      0.00     -0.24
   -3   13    9      0.20      0.08
   -3   13    8      0.02      0.32
   -3   13    7     -0.21      0.07
   -3   13    6     -0.07     -0.33
   -3   13    5      0.06     -0.24
   -3   13    4      0.12      0.28
   -3   13    3      0.14      0.21
   -3   13    2     -0.14     -0.27
   -3   13    1     -0.22     -0.07
    3   13    0     -0.07     -0.26
    3   13    1     -0.07     -0.03
    3   13    2      0.08      0.06
    3   13    3     -0.11      0.13
    3   13    4     -0.17      0.12
    3   13    5      0.14     -0.17
    3   13    6      0.10     -0.12
    3   13    7     -0.03      0.06
    3   13    8      0.11      0.04
    3   13    9     -0.09      0.07
    3   13   10     -0.09      0.07
    3   13   11      0.13     -0.09
    3   13   12     -0.13     -0.23
   -3   12   18     -0.05     -0.32
   -3   12   17      0.07     -0.06
   -3   12   16     -0.02      0.43
   -3   12   15     -0.29     -0.07
   -3   12   14     -0.01     -0.39
   -3   12   13      0.22      0.20
   -3   12   12     -0.07      0.17
   -3   12   11     -0.06     -0.28
   -3   12   10      0.17      0.09
   -3   12    9      0.04      0.41
   -3   12    8     -0.12     -0.14
   -3   12    7     -0.06     -0.55
   -3   12    6     -0.02     -0.02
   -3   12    5      0.05      0.53
   -3   12    4      0.13      0.15
   -3   12    3     -0.06     -0.40
   -3   12    2     -0.18     -0.07
   -3   12    1     -0.01      0.30
    3   12    0      0.06     -0.10
    3   12    1      0.13     -0.12
    3   12    2      0.11      0.06
    3   12    3     -0.05     -0.12
    3   12    4     -0.15      0.14
    3   12    5     -0.17      0.20
    3   12    6      0.06     -0.25
    3   12    7      0.18     -0.12
    3   12    8      0.00      0.15
    3   12    9     -0.07      0.09
    3   12   10     -0.06      0.07
    3   12   11      0.16     -0.03
    3   12   12      0.17     -0.21
    3   12   13     -0.32     -0.15
    3   12   14     -0.29      0.19
    3   12   15      0.32      0.28
    3   12   16      0.34     -0.13
   -3   11   22      0.25      0.17
   -3   11   21      0.28      0.26
   -3   11   20     -0.06     -0.08
   -3   11   19     -0.13     -0.50
   -3   11   18      0.09     -0.08
   -3   11   17      0.03      0.64
   -3   11   16     -0.30      0.08
   -3   11   15     -0.08     -0.54
   -3   11   14      0.27      0.06
   -3   11   13      0.02      0.27
   -3   11   12     -0.08     -0.20
   -3   11   11      0.17      0.02
   -3   11   10      0.08      0.37
   -3   11    9     -0.19     -0.18
   -3   11    8     -0.17     -0.58
   -3   11    7      0.07      0.13
   -3   11    6      0.09      0.59
   -3   11    5      0.05      0.05
   -3   11    4      0.03     -0.36
   -3   11    3     -0.18     -0.19
   -3   11    2     -0.10      0.19
   -3   11    1      0.22      0.17
    3   11    0     -0.26      0.19
    3   11    1      0.04      0.01
    3   11    2      0.36     -0.10
    3   11    3      0.06      0.04
    3   11    4     -0.15     -0.05
    3   11    5     -0.02      0.02
    3   11    6     -0.16      0.06
    3   11    7      0.03     -0.12
    3   11    8      0.24     -0.05
    3   11    9     -0.13      0.10
    3   11   10     -0.26      0.09
    3   11   11      0.05      0.10
    3   11   12      0.36     -0.02
    3   11   13      0.22     -0.35
    3   11   14     -0.35     -0.17
    3   11   15     -0.43      0.46
    3   11   16      0.20      0.19
    3   11   17      0.41     -0.39
    3   11   18     -0.17      0.02
    3   11   19     -0.18      0.21
    3   11   20      0.22     -0.19
   -3   10   24      0.00     -0.05
   -3   10   23      0.35      0.15
   -3   10   22      0.11      0.14
   -3   10   21     -0.23     -0.20
   -3   10   20     -0.08     -0.43
   -3   10   19      0.21      0.06
   -3   10   18      0.08      0.71
   -3   10   17     -0.41      0.12
   -3   10   16     -0.29     -0.66
   -3   10   15      0.43     -0.17
   -3   10   14      0.41      0.31
   -3   10   13     -0.13      0.14
   -3   10   12     -0.22      0.04
   -3   10   11      0.04     -0.03
   -3   10   10     -0.05     -0.21
   -3   10    9     -0.30     -0.27
   -3   10    8      0.21      0.20
   -3   10    7      0.38      0.56
   -3   10    6     -0.26     -0.06
   -3   10    5     -0.12     -0.47
   -3   10    4      0.08     -0.13
   -3   10    3     -0.09      0.16
   -3   10    2      0.27      0.28
   -3   10    1      0.18     -0.04
    3   10    0     -0.33     -0.26
    3   10    1     -0.25      0.12
    3   10    2      0.11      0.10
    3   10    3      0.18     -0.03
    3   10    4     -0.06      0.09
    3   10    5      0.07     -0.02
    3   10    6      0.16     -0.13
    3   10    7     -0.21     -0.07
    3   10    8     -0.11     -0.01
    3   10    9      0.21      0.13
    3   10   10      0.01      0.07
    3   10   11     -0.34     -0.12
    3   10   12     -0.12      0.10
    3   10   13      0.45      0.19
    3   10   14      0.30     -0.34
    3   10   15     -0.23     -0.20
    3   10   16     -0.31      0.42
    3   10   17     -0.08     -0.01
    3   10   18      0.17     -0.31
    3   10   19      0.16      0.21
    3   10   20      0.03      0.12
    3   10   21     -0.11     -0.16
    3   10   22     -0.17      0.00
    3   10   23      0.16      0.03
   -3    9   26     -0.12      0.00
   -3    9   25      0.15     -0.09
   -3    9   24      0.27      0.06
   -3    9   23     -0.12      0.07
   -3    9   22     -0.24     -0.25
   -3    9   21      0.05     -0.16
   -3    9   20      0.14      0.29
   -3    9   19      0.03      0.44
   -3    9   18     -0.33     -0.11
   -3    9   17     -0.30     -0.57
   -3    9   16      0.57     -0.07
   -3    9   15      0.60      0.33
   -3    9   14     -0.41      0.23
   -3    9   13     -0.59      0.07
   -3    9   12      0.17     -0.43
   -3    9   11      0.33     -0.31
   -3    9   10     -0.38      0.38
   -3    9    9     -0.03      0.31
   -3    9    8      0.68      0.10
   -3    9    7     -0.32     -0.16
   -3    9    6     -0.52     -0.51
   -3    9    5      0.47     -0.07
   -3    9    4      0.12      0.40
   -3    9    3     -0.15      0.24
   -3    9    2      0.10     -0.08
   -3    9    1     -0.21     -0.27
    3    9    0      0.16      0.05
    3    9    1     -0.08     -0.18
    3    9    2     -0.12     -0.08
    3    9    3     -0.08      0.00
    3    9    4     -0.12      0.03
    3    9    5     -0.20      0.18
    3    9    6      0.31      0.23
    3    9    7      0.58     -0.18
    3    9    8     -0.24     -0.48
    3    9    9     -0.64      0.06
    3    9   10      0.19      0.46
    3    9   11      0.56     -0.01
    3    9   12     -0.35     -0.31
    3    9   13     -0.53      0.06
    3    9   14      0.37      0.22
    3    9   15      0.45     -0.07
    3    9   16     -0.06     -0.04
    3    9   17     -0.31      0.01
    3    9   18     -0.21     -0.19
    3    9   19      0.20      0.05
    3    9   20      0.26      0.16
    3    9   21     -0.04     -0.04
    3    9   22     -0.27      0.08
    3    9   23     -0.08     -0.04
    3    9   24      0.32     -0.15
    3    9   25     -0.01      0.11
   -3    8   28      0.10      0.04
   -3    8   27     -0.02      0.05
   -3    8   26      0.16     -0.16
   -3    8   25      0.15     -0.02
   -3    8   24     -0.20      0.18
   -3    8   23     -0.26     -0.23
   -3    8   22      0.06     -0.12
   -3    8   21      0.10      0.41
   -3    8   20      0.09      0.17
   -3    8   19     -0.02     -0.31
   -3    8   18     -0.30     -0.26
   -3    8   17      0.30      0.14
   -3    8   16      0.52      0.16
   -3    8   15     -0.50      0.02
   -3    8   14     -0.48      0.12
   -3    8   13      0.42     -0.37
   -3    8   12      0.29     -0.32
   -3    8   11     -0.47      0.73
   -3    8   10     -0.22      0.33
   -3    8    9      0.70     -0.54
   -3    8    8      0.04     -0.16
   -3    8    7     -0.60     -0.11
   -3    8    6      0.36     -0.17
   -3    8    5      0.19      0.44
   -3    8    4     -0.50      0.48
   -3    8    3      0.05     -0.17
   -3    8    2      0.23     -0.53
   -3    8    1     -0.07     -0.22
    3    8    0     -0.17      0.28
    3    8    1      0.10      0.33
    3    8    2      0.40      0.06
    3    8    3      0.05     -0.12
    3    8    4     -0.19     -0.36
    3    8    5     -0.38     -0.35
    3    8    6     -0.46      0.49
    3    8    7      0.49      0.83
    3    8    8      0.88     -0.39
    3    8    9     -0.32     -0.84
    3    8   10     -0.90      0.22
    3    8   11      0.22      0.47
    3    8   12      0.82     -0.10
    3    8   13     -0.23     -0.18
    3    8   14     -0.72     -0.01
    3    8   15      0.11      0.02
    3    8   16      0.55      0.15
    3    8   17      0.05      0.24
    3    8   18     -0.45     -0.23
    3    8   19     -0.04     -0.44
    3    8   20      0.35      0.20
    3    8   21     -0.04      0.29
    3    8   22     -0.11     -0.04
    3    8   23     -0.03      0.01
    3    8   24     -0.05     -0.21
    3    8   25      0.14     -0.06
    3    8   26     -0.09      0.35
   -3    7   30      0.17      0.04
   -3    7   29      0.06      0.03
   -3    7   28     -0.02      0.01
   -3    7   27      0.12     -0.05
   -3    7   26      0.06      0.02
   -3    7   25     -0.15      0.15
   -3    7   24     -0.25     -0.22
   -3    7   23      0.00     -0.23
   -3    7   22      0.18      0.43
   -3    7   21      0.19      0.24
   -3    7   20      0.11     -0.38
   -3    7   19     -0.39     -0.21
   -3    7   18     -0.13      0.19
   -3    7   17      0.50      0.03
   -3    7   16     -0.14     -0.05
   -3    7   15     -0.28      0.23
   -3    7   14      0.33     -0.19
   -3    7   13     -0.05     -0.33
   -3    7   12     -0.41      0.61
   -3    7   11     -0.02      0.22
   -3    7   10      0.44     -0.73
   -3    7    9      0.31     -0.02
   -3    7    8     -0.16      0.20
   -3    7    7     -0.14     -0.28
   -3    7    6     -0.35      0.35
   -3    7    5     -0.35      0.64
   -3    7    4      0.49     -0.26
   -3    7    3      0.47     -0.83
   -3    7    2     -0.12     -0.29
   -3    7    1     -0.33      0.63
    3    7    0      0.18     -0.67
    3    7    1     -0.41      0.08
    3    7    2     -0.31      0.55
    3    7    3      0.40      0.47
    3    7    4      0.47     -0.03
    3    7    5      0.05     -0.81
    3    7    6     -0.62     -0.62
    3    7    7     -0.52      0.81
    3    7    8      0.52      0.90
    3    7    9      0.63     -0.52
    3    7   10     -0.27     -0.59
    3    7   11     -0.67      0.15
    3    7   12      0.12      0.16
    3    7   13      0.75      0.10
    3    7   14      0.00     -0.03
    3    7   15     -0.63     -0.20
    3    7   16     -0.14     -0.06
    3    7   17      0.40      0.16
    3    7   18      0.13      0.36
    3    7   19     -0.36     -0.08
    3    7   20      0.11     -0.53
    3    7   21      0.35      0.04
    3    7   22     -0.34      0.31
    3    7   23     -0.19      0.08
    3    7   24      0.31      0.03
    3    7   25      0.12     -0.32
    3    7   26     -0.12     -0.10
    3    7   27     -0.27      0.42
    3    7   28      0.01     -0.05
   -3    6   31      0.04     -0.02
   -3    6   30     -0.07     -0.11
   -3    6   29     -0.05      0.00
   -3    6   28      0.14      0.28
   -3    6   27      0.01      0.09
   -3    6   26     -0.10     -0.18
   -3    6   25     -0.12     -0.24
   -3    6   24     -0.05     -0.09
   -3    6   23      0.17      0.40
   -3    6   22      0.21      0.29
   -3    6   21      0.03     -0.42
   -3    6   20     -0.40     -0.32
   -3    6   19     -0.22      0.27
   -3    6   18      0.51      0.15
   -3    6   17      0.14     -0.11
   -3    6   16     -0.25      0.14
   -3    6   15      0.08     -0.06
   -3    6   14     -0.20     -0.29
   -3    6   13     -0.23      0.34
   -3    6   12      0.11      0.10
   -3    6   11      0.23     -0.46
   -3    6   10      0.53      0.24
   -3    6    9      0.14      0.03
   -3    6    8     -0.72     -0.48
   -3    6    7     -0.83      0.68
   -3    6    6      0.04      0.63
   -3    6    5      1.17     -0.87
   -3    6    4      0.64     -0.71
   -3    6    3     -0.74      0.33
   -3    6    2     -0.70      0.59
   -3    6    1      0.01      0.38
    3    6    0      0.54     -0.16
    3    6    1      0.47     -0.74
    3    6    2     -0.32     -0.36
    3    6    3     -0.67      0.55
    3    6    4     -0.12      0.77
    3    6    5      0.72      0.00
    3    6    6      0.61     -0.94
    3    6    7     -0.58     -0.55
    3    6    8     -0.70      0.78
    3    6    9      0.25      0.61
    3    6   10      0.62     -0.35
    3    6   11      0.02     -0.21
    3    6   12     -0.74     -0.16
    3    6   13     -0.11     -0.10
    3    6   14      0.82      0.52
    3    6   15      0.15      0.08
    3    6   16     -0.53     -0.49
    3    6   17     -0.23     -0.06
    3    6   18      0.23      0.13
    3    6   19      0.20      0.16
    3    6   20     -0.28      0.17
    3    6   21      0.08     -0.15
    3    6   22      0.38     -0.18
    3    6   23     -0.40     -0.05
    3    6   24     -0.29      0.12
    3    6   25      0.39      0.24
    3    6   26      0.20     -0.15
    3    6   27     -0.07     -0.24
    3    6   28     -0.23      0.12
    3    6   29     -0.17      0.09
   -3    5   32     -0.02     -0.11
   -3    5   31     -0.24     -0.18
   -3    5   30     -0.11      0.04
   -3    5   29      0.21      0.45
   -3    5   28      0.05      0.12
   -3    5   27     -0.07     -0.42
   -3    5   26      0.00     -0.22
   -3    5   25     -0.11      0.12
   -3    5   24      0.10      0.29
   -3    5   23      0.24      0.12
   -3    5   22     -0.12     -0.37
   -3    5   21     -0.40     -0.22
   -3    5   20      0.01      0.38
   -3    5   19      0.56      0.23
   -3    5   18      0.02     -0.26
   -3    5   17     -0.41     -0.14
   -3    5   16      0.10      0.08
   -3    5   15      0.00      0.01
   -3    5   14     -0.25      0.09
   -3    5   13     -0.11     -0.15
   -3    5   12      0.33     -0.13
   -3    5   11      0.98      0.55
   -3    5   10     -0.17     -0.26
   -3    5    9     -1.56     -0.88
   -3    5    8     -0.32      1.09
   -3    5    7      0.89      0.97
   -3    5    6      0.85     -1.72
   -3    5    5      0.43     -0.93
   -3    5    4     -0.98      1.54
   -3    5    3     -1.21      0.76
   -3    5    2      0.67     -0.71
   -3    5    1      1.23     -0.32
    3    5    0      0.16      0.04
    3    5    1      0.79      0.43
    3    5    2      0.34     -0.22
    3    5    3      0.11     -0.96
    3    5    4     -0.67     -0.11
    3    5    5     -1.12      1.13
    3    5    6      0.72      0.64
    3    5    7      1.52     -0.97
    3    5    8     -0.45     -0.88
    3    5    9     -1.16      0.63
    3    5   10      0.02      0.52
    3    5   11      0.77     -0.19
    3    5   12      0.32      0.15
    3    5   13     -0.78     -0.32
    3    5   14     -0.35     -0.52
    3    5   15      0.79      0.68
    3    5   16      0.20      0.46
    3    5   17     -0.52     -0.57
    3    5   18     -0.16     -0.24
    3    5   19      0.31      0.05
    3    5   20      0.18      0.05
    3    5   21     -0.34      0.33
    3    5   22     -0.02      0.10
    3    5   23      0.33     -0.26
    3    5   24     -0.18     -0.19
    3    5   25     -0.20     -0.01
    3    5   26      0.09      0.26
    3    5   27      0.13      0.15
    3    5   28      0.21     -0.33
    3    5   29     -0.11     -0.14
    3    5   30     -0.33      0.33
   -3    4   33     -0.01     -0.21
   -3    4   32     -0.30     -0.10
   -3    4   31     -0.17      0.12
   -3    4   30      0.17      0.25
   -3    4   29      0.09      0.10
   -3    4   28      0.03     -0.22
   -3    4   27      0.02     -0.18
   -3    4   26     -0.24      0.03
   -3    4   25      0.12      0.14
   -3    4   24      0.38      0.07
   -3    4   23     -0.32     -0.20
   -3    4   22     -0.50     -0.06
   -3    4   21      0.32      0.36
   -3    4   20      0.66      0.16
   -3    4   19     -0.25     -0.36
   -3    4   18     -0.67     -0.33
   -3    4   17      0.32      0.13
   -3    4   16      0.44      0.43
   -3    4   15     -0.47      0.12
   -3    4   14     -0.52     -0.53
   -3    4   13      0.64     -0.16
   -3    4   12      1.43      0.80
   -3    4   11     -0.77     -0.15
   -3    4   10     -2.42     -1.15
   -3    4    9      0.76      0.93
   -3    4    8      2.19      1.47
   -3    4    7     -0.44     -1.87
   -3    4    6     -0.74     -1.79
   -3    4    5     -0.15      2.21
   -3    4    4     -0.77      1.92
   -3    4    3      0.71     -1.56
   -3    4    2      1.45     -1.38
   -3    4    1     -0.79      0.58
    3    4    0     -1.23      0.01
    3    4    1      0.22     -0.28
    3    4    2      0.09      1.40
    3    4    3      0.44      0.75
    3    4    4      1.43     -2.03
    3    4    5     -0.69     -1.43
    3    4    6     -2.35      1.73
    3    4    7      0.64      1.67
    3    4    8      1.97     -0.97
    3    4    9     -0.46     -1.15
    3    4   10     -0.90      0.33
    3    4   11      0.09      0.14
    3    4   12      0.28      0.01
    3    4   13      0.34      0.70
    3    4   14     -0.38     -0.26
    3    4   15     -0.43     -1.00
    3    4   16      0.59      0.43
    3    4   17      0.19      0.88
    3    4   18     -0.59     -0.30
    3    4   19     -0.06     -0.58
    3    4   20      0.56     -0.10
    3    4   21      0.11      0.21
    3    4   22     -0.52      0.32
    3    4   23     -0.13      0.09
    3    4   24      0.39     -0.17
    3    4   25      0.12     -0.24
    3    4   26     -0.27     -0.08
    3    4   27     -0.22      0.32
    3    4   28      0.23      0.13
    3    4   29      0.31     -0.40
    3    4   30     -0.12      0.01
    3    4   31     -0.25      0.39
   -3    3   33     -0.21     -0.11
   -3    3   32     -0.07      0.19
   -3    3   31     -0.02      0.00
   -3    3   30      0.01      0.04
   -3    3   29      0.23      0.12
   -3    3   28      0.07     -0.14
   -3    3   27     -0.40     -0.20
   -3    3   26      0.13      0.02
   -3    3   25      0.55      0.17
   -3    3   24     -0.42      0.01
   -3    3   23     -0.62     -0.06
   -3    3   22      0.47      0.21
   -3    3   21      0.67      0.06
   -3    3   20     -0.39     -0.37
   -3    3   19     -0.71     -0.27
   -3    3   18      0.47      0.18
   -3    3   17      0.62      0.56
   -3    3   16     -0.71      0.23
   -3    3   15     -0.67     -0.79
   -3    3   14      0.94     -0.49
   -3    3   13      1.41      0.95
   -3    3   12     -1.20      0.36
   -3    3   11     -2.60     -1.13
   -3    3   10      1.44      0.31
   -3    3    9      3.08      1.56
   -3    3    8     -1.42     -1.37
   -3    3    7     -2.26     -2.41
   -3    3    6      0.83      2.14
   -3    3    5      0.78      3.21
   -3    3    4      0.19     -1.83
   -3    3    3      0.33     -2.91
   -3    3    2     -0.84      0.69
   -3    3    1     -0.44      1.07
    3    3    0     -0.47     -0.01
    3    3    1      0.55     -1.35
    3    3    2     -0.42     -0.48
    3    3    3     -2.16      2.84
    3    3    4      0.65      1.56
    3    3    5      3.22     -2.87
    3    3    6     -0.24     -2.21
    3    3    7     -2.86      1.91
    3    3    8      0.17      1.89
    3    3    9      1.41     -0.76
    3    3   10     -0.51     -0.79
    3    3   11     -0.16      0.00
    3    3   12      0.48     -0.37
    3    3   13     -0.08      0.25
    3    3   14     -0.01      1.01
    3    3   15     -0.34     -0.23
    3    3   16     -0.21     -1.12
    3    3   17      0.74      0.13
    3    3   18      0.05      0.94
    3    3   19     -1.00      0.03
    3    3   20      0.06     -0.57
    3    3   21      1.17     -0.18
    3    3   22      0.01      0.07
    3    3   23     -1.04      0.18
    3    3   24     -0.12      0.33
    3    3   25      0.62     -0.06
    3    3   26      0.19     -0.47
    3    3   27     -0.30     -0.02
    3    3   28     -0.23      0.39
    3    3   29      0.20     -0.04
    3    3   30      0.22     -0.26
    3    3   31     -0.07      0.15
    3    3   32     -0.21      0.18
   -3    2   33      0.05      0.11
   -3    2   32     -0.12     -0.02
   -3    2   31     -0.07      0.02
   -3    2   30      0.36      0.20
   -3    2   29      0.10     -0.07
   -3    2   28     -0.47     -0.21
   -3    2   27      0.07     -0.06
   -3    2   26      0.59      0.14
   -3    2   25     -0.36      0.16
   -3    2   24     -0.68     -0.06
   -3    2   23      0.42      0.00
   -3    2   22      0.63      0.00
   -3    2   21     -0.33     -0.26
   -3    2   20     -0.52      0.00
   -3    2   19      0.41      0.27
   -3    2   18      0.37      0.20
   -3    2   17     -0.68      0.09
   -3    2   16     -0.31     -0.57
   -3    2   15      1.00     -0.57
   -3    2   14      0.79      0.89
   -3    2   13     -1.33      0.73
   -3    2   12     -1.97     -1.01
   -3    2   11      1.62     -0.29
   -3    2   10      3.06      1.27
   -3    2    9     -1.65     -0.74
   -3    2    8     -3.17     -2.20
   -3    2    7      1.30      1.79
   -3    2    6      2.33      3.42
   -3    2    5     -0.57     -1.99
   -3    2    4     -1.30     -3.57
   -3    2    3     -0.18      1.09
   -3    2    2      0.93      1.80
   -3    2    1      0.26      0.03
    3    2    0     -1.71      0.96
    3    2    1      0.35     -0.18
    3    2    2      3.27     -2.84
    3    2    3     -0.64     -0.65
    3    2    4     -4.44      3.13
    3    2    5     -0.07      1.64
    3    2    6      4.10     -2.52
    3    2    7      0.72     -2.01
    3    2    8     -2.39      1.67
    3    2    9     -0.30      1.51
    3    2   10      0.57     -0.74
    3    2   11     -0.50     -0.45
    3    2   12      0.17     -0.09
    3    2   13      0.65     -0.54
    3    2   14      0.21      0.46
    3    2   15     -0.35      1.00
    3    2   16     -0.89     -0.30
    3    2   17      0.21     -0.92
    3    2   18      1.40     -0.04
    3    2   19     -0.23      0.58
    3    2   20     -1.78      0.20
    3    2   21      0.18     -0.17
    3    2   22      1.85     -0.13
    3    2   23     -0.05     -0.19
    3    2   24     -1.29     -0.02
    3    2   25     -0.09      0.41
    3    2   26      0.43      0.11
    3    2   27      0.16     -0.42
    3    2   28      0.02     -0.13
    3    2   29     -0.15      0.25
    3    2   30      0.01      0.12
    3    2   31      0.16     -0.10
    3    2   32     -0.10     -0.08
   -3    1   33      0.01      0.04
   -3    1   32      0.02      0.08
   -3    1   31      0.23      0.11
   -3    1   30     -0.05     -0.06
   -3    1   29     -0.31     -0.10
   -3    1   28      0.13     -0.07
   -3    1   27      0.43      0.01
   -3    1   26     -0.27      0.17
   -3    1   25     -0.62      0.01
   -3    1   24      0.32     -0.11
   -3    1   23      0.63      0.00
   -3    1   22     -0.30     -0.08
   -3    1   21     -0.43      0.09
   -3    1   20      0.37      0.21
   -3    1   19      0.15     -0.12
   -3    1   18     -0.50     -0.11
   -3    1   17      0.12     -0.08
   -3    1   16      0.67     -0.22
   -3    1   15      0.02      0.42
   -3    1   14     -1.05      0.54
   -3    1   13     -1.02     -0.60
   -3    1   12      1.48     -0.46
   -3    1   11      2.50      0.72
   -3    1   10     -1.56     -0.14
   -3    1    9     -3.43     -1.21
   -3    1    8      1.36      0.98
   -3    1    7      3.34      2.13
   -3    1    6     -1.25     -1.46
   -3    1    5     -2.60     -2.59
   -3    1    4      1.14      1.21
   -3    1    3      1.99      1.68
   -3    1    2     -0.81     -0.44
   -3    1    1     -2.26      0.22
    3    1    0     -0.50      0.10
    3    1    1     -3.59      1.84
    3    1    2      0.35      0.04
    3    1    3      5.04     -2.16
    3    1    4      0.18     -0.58
    3    1    5     -5.23      1.75
    3    1    6     -0.95      1.10
    3    1    7      3.67     -1.45
    3    1    8      1.11     -1.28
    3    1    9     -1.29      1.18
    3    1   10     -0.54      0.93
    3    1   11     -0.35     -0.55
    3    1   12     -0.02     -0.21
    3    1   13      0.40     -0.17
    3    1   14      0.30     -0.44
    3    1   15      0.60      0.42
    3    1   16     -0.51      0.65
    3    1   17     -1.55     -0.16
    3    1   18      0.57     -0.45
    3    1   19      2.05     -0.12
    3    1   20     -0.33      0.15
    3    1   21     -2.21      0.14
    3    1   22      0.03      0.02
    3    1   23      1.83      0.02
    3    1   24      0.17     -0.09
    3    1   25     -0.89     -0.15
    3    1   26     -0.26      0.15
    3    1   27      0.04      0.23
    3    1   28      0.24     -0.18
    3    1   29      0.17     -0.31
    3    1   30     -0.13      0.12
    3    1   31      0.08      0.36
    3    1   32      0.08     -0.06
   -3    0   34      0.10      0.01
   -3    0   33      0.04      0.04
   -3    0   32      0.08      0.03
   -3    0   31     -0.15     -0.03
   -3    0   30     -0.15     -0.03
   -3    0   29      0.23     -0.02
   -3    0   28      0.23     -0.01
   -3    0   27     -0.28      0.02
   -3    0   26     -0.49      0.02
   -3    0   25      0.29      0.02
   -3    0   24      0.66      0.01
   -3    0   23     -0.29     -0.03
   -3    0   22     -0.52     -0.01
   -3    0   21      0.38      0.01
   -3    0   20      0.21      0.01
   -3    0   19     -0.48     -0.04
   -3    0   18      0.15     -0.03
   -3    0   17      0.50      0.06
   -3    0   16     -0.35      0.02
   -3    0   15     -0.69      0.00
   -3    0   14     -0.22      0.05
   -3    0   13      1.18     -0.06
   -3    0   12      1.70     -0.09
   -3    0   11     -1.47      0.03
   -3    0   10     -3.18      0.02
   -3    0    9      1.33      0.01
   -3    0    8      3.72      0.08
   -3    0    7     -1.35      0.01
   -3    0    6     -3.32     -0.07
   -3    0    5      1.72     -0.02
   -3    0    4      2.59     -0.01
   -3    0    3     -1.75      0.00
   -3    0    2     -2.33      0.03
   -3    0    1      1.14     -0.01
    3    0    0      3.11     -0.04
    3    0    1     -0.41     -0.05
    3    0    2     -4.62      0.03
    3    0    3     -0.18      0.04
    3    0    4      5.52      0.05
    3    0    5      0.77      0.01
    3    0    6     -4.74     -0.06
    3    0    7     -1.14      0.00
    3    0    8      2.48      0.00
    3    0    9      1.03     -0.10
    3    0   10     -0.10      0.02
    3    0   11     -0.68      0.20
    3    0   12     -0.91      0.01
    3    0   13      0.27     -0.22
    3    0   14      0.23      0.01
    3    0   15      0.27      0.14
    3    0   16      1.09     -0.05
    3    0   17     -0.68     -0.05
    3    0   18     -1.96      0.03
    3    0   19      0.56      0.02
    3    0   20      2.23      0.02
    3    0   21     -0.11     -0.02
    3    0   22     -2.04     -0.01
    3    0   23     -0.23     -0.01
    3    0   24      1.35     -0.02
    3    0   25      0.39      0.04
    3    0   26     -0.41      0.01
    3    0   27     -0.44     -0.02
    3    0   28     -0.13      0.07
    3    0   29      0.30      0.01
    3    0   30      0.06     -0.18
    3    0   31     -0.08     -0.01
    3    0   32      0.24      0.24
   -3    1   34      0.06      0.00
   -3    2   34     -0.18     -0.18
   -3   13   13     -0.12     -0.16
   -3   14    6     -0.20      0.21
   -4   12   13     -0.09      0.03
   -4   12   12      0.05      0.16
   -4   12   11      0.03     -0.10
   -4   12   10     -0.06     -0.23
   -4   12    9     -0.07      0.03
   -4   12    8      0.04      0.21
   -4   12    7      0.16      0.04
   -4   12    6     -0.02     -0.15
   -4   12    5     -0.17     -0.05
   -4   12    4      0.04      0.11
   -4   12    3      0.05      0.05
   -4   12    2     -0.01      0.01
   -4   12    1      0.14     -0.04
    4   12    0     -0.02     -0.24
    4   12    1     -0.15      0.02
    4   12    2     -0.04      0.33
    4   12    3      0.02      0.02
    4   12    4      0.12     -0.11
    4   12    5      0.06     -0.09
    4   12    6     -0.06     -0.24
    4   12    7     -0.06      0.15
    4   12    8     -0.02      0.44
    4   12    9      0.10     -0.09
    4   12   10     -0.02     -0.46
    4   12   11     -0.14     -0.07
   -4   11   18     -0.02     -0.22
   -4   11   17      0.17     -0.02
   -4   11   16      0.16      0.22
   -4   11   15     -0.11     -0.07
   -4   11   14     -0.18     -0.13
   -4   11   13      0.11      0.11
   -4   11   12      0.15      0.04
   -4   11   11     -0.23     -0.16
   -4   11   10     -0.19      0.00
   -4   11    9      0.23      0.19
   -4   11    8      0.27     -0.06
   -4   11    7     -0.06     -0.12
   -4   11    6     -0.28      0.11
   -4   11    5     -0.05      0.02
   -4   11    4      0.20      0.00
   -4   11    3      0.04      0.05
   -4   11    2      0.00     -0.22
   -4   11    1      0.03     -0.14
    4   11    0      0.17     -0.27
    4   11    1      0.14     -0.23
    4   11    2     -0.06      0.18
    4   11    3     -0.29      0.14
    4   11    4     -0.15     -0.06
    4   11    5      0.29      0.12
    4   11    6      0.23     -0.01
    4   11    7     -0.08     -0.34
    4   11    8     -0.24      0.04
    4   11    9     -0.10      0.45
    4   11   10      0.29     -0.02
    4   11   11      0.08     -0.49
    4   11   12     -0.25      0.01
    4   11   13      0.07      0.37
    4   11   14      0.09     -0.11
    4   11   15     -0.22     -0.12
    4   11   16      0.01      0.25
   -4   10   21      0.00      0.15
   -4   10   20     -0.14      0.06
   -4   10   19     -0.09     -0.25
   -4   10   18      0.21     -0.09
   -4   10   17      0.27      0.25
   -4   10   16     -0.12     -0.01
   -4   10   15     -0.27     -0.15
   -4   10   14      0.06      0.10
   -4   10   13      0.11      0.11
   -4   10   12     -0.31     -0.13
   -4   10   11     -0.08     -0.19
   -4   10   10      0.58      0.18
   -4   10    9      0.18      0.19
   -4   10    8     -0.41     -0.17
   -4   10    7     -0.27     -0.02
   -4   10    6     -0.05      0.05
   -4   10    5      0.35     -0.07
   -4   10    4      0.33      0.06
   -4   10    3     -0.34     -0.09
   -4   10    2     -0.26     -0.09
   -4   10    1      0.19      0.27
    4   10    0     -0.04      0.09
    4   10    1     -0.05     -0.25
    4   10    2      0.30     -0.05
    4   10    3      0.13      0.19
    4   10    4     -0.41     -0.15
    4   10    5     -0.22     -0.26
    4   10    6      0.23      0.35
    4   10    7      0.22      0.35
    4   10    8      0.05     -0.39
    4   10    9     -0.30     -0.29
    4   10   10     -0.13      0.35
    4   10   11      0.35      0.10
    4   10   12     -0.04     -0.24
    4   10   13     -0.13      0.12
    4   10   14      0.28      0.03
    4   10   15     -0.17     -0.29
    4   10   16     -0.38      0.11
    4   10   17      0.26      0.27
    4   10   18      0.23     -0.04
    4   10   19     -0.14     -0.17
   -4    9   23      0.20      0.09
   -4    9   22     -0.03      0.14
   -4    9   21     -0.17     -0.03
   -4    9   20     -0.11     -0.26
   -4    9   19      0.29     -0.19
   -4    9   18      0.36      0.28
   -4    9   17     -0.25      0.22
   -4    9   16     -0.42     -0.13
   -4    9   15      0.05     -0.04
   -4    9   14      0.15     -0.04
   -4    9   13     -0.13     -0.15
   -4    9   12      0.07     -0.02
   -4    9   11      0.55      0.33
   -4    9   10     -0.04      0.27
   -4    9    9     -0.75     -0.47
   -4    9    8     -0.06     -0.36
   -4    9    7      0.41      0.41
   -4    9    6      0.18      0.21
   -4    9    5      0.11     -0.18
   -4    9    4     -0.33     -0.09
   -4    9    3     -0.35     -0.01
   -4    9    2      0.33      0.08
   -4    9    1      0.25      0.08
    4    9    0      0.18      0.05
    4    9    1      0.03      0.12
    4    9    2     -0.22      0.00
    4    9    3      0.07      0.03
    4    9    4      0.36      0.13
    4    9    5     -0.02     -0.36
    4    9    6     -0.33     -0.33
    4    9    7     -0.10      0.57
    4    9    8      0.24      0.33
    4    9    9      0.07     -0.51
    4    9   10     -0.27     -0.12
    4    9   11      0.13      0.22
    4    9   12      0.21     -0.07
    4    9   13     -0.35      0.18
    4    9   14      0.04      0.12
    4    9   15      0.44     -0.40
    4    9   16     -0.21      0.02
    4    9   17     -0.36      0.15
    4    9   18      0.16     -0.24
    4    9   19      0.08      0.32
    4    9   20     -0.01      0.24
    4    9   21      0.25     -0.44
   -4    8   26     -0.22      0.17
   -4    8   25      0.18     -0.14
   -4    8   24      0.21      0.05
   -4    8   23     -0.01      0.27
   -4    8   22     -0.17     -0.09
   -4    8   21     -0.08     -0.31
   -4    8   20      0.28     -0.20
   -4    8   19      0.32      0.29
   -4    8   18     -0.41      0.43
   -4    8   17     -0.55     -0.18
   -4    8   16      0.30     -0.30
   -4    8   15      0.42     -0.09
   -4    8   14     -0.15     -0.03
   -4    8   13     -0.11      0.28
   -4    8   12      0.30      0.38
   -4    8   11     -0.03     -0.12
   -4    8   10     -0.57     -0.66
   -4    8    9      0.10     -0.20
   -4    8    8      0.59      0.72
   -4    8    7     -0.17      0.33
   -4    8    6     -0.37     -0.45
   -4    8    5      0.10     -0.29
   -4    8    4      0.15      0.10
   -4    8    3     -0.01      0.20
   -4    8    2     -0.03      0.04
   -4    8    1      0.05     -0.02
    4    8    0     -0.02      0.01
    4    8    1      0.08     -0.18
    4    8    2      0.11     -0.11
    4    8    3     -0.55      0.26
    4    8    4     -0.18      0.33
    4    8    5      0.87     -0.17
    4    8    6      0.18     -0.60
    4    8    7     -0.70      0.18
    4    8    8     -0.09      0.72
    4    8    9      0.37     -0.30
    4    8   10     -0.02     -0.58
    4    8   11     -0.15      0.30
    4    8   12      0.07      0.15
    4    8   13      0.02     -0.12
    4    8   14     -0.06      0.37
    4    8   15     -0.02     -0.14
    4    8   16      0.07     -0.48
    4    8   17      0.17      0.46
    4    8   18     -0.09     -0.04
    4    8   19     -0.21     -0.64
    4    8   20      0.02      0.62
    4    8   21      0.14      0.42
    4    8   22      0.15     -0.60
    4    8   23     -0.21      0.02
   -4    7   27      0.03      0.07
   -4    7   26      0.17     -0.13
   -4    7   25      0.09      0.05
   -4    7   24      0.08      0.35
   -4    7   23     -0.14     -0.12
   -4    7   22     -0.14     -0.37
   -4    7   21      0.20     -0.08
   -4    7   20      0.24      0.26
   -4    7   19     -0.35      0.38
   -4    7   18     -0.50     -0.13
   -4    7   17      0.44     -0.39
   -4    7   16      0.59     -0.09
   -4    7   15     -0.40      0.10
   -4    7   14     -0.41      0.36
   -4    7   13      0.31      0.19
   -4    7   12      0.22     -0.41
   -4    7   11     -0.25     -0.42
   -4    7   10     -0.01      0.18
   -4    7    9      0.22      0.57
   -4    7    8     -0.29      0.02
   -4    7    7     -0.26     -0.47
   -4    7    6      0.42     -0.11
   -4    7    5      0.39      0.12
   -4    7    4     -0.28      0.20
   -4    7    3     -0.49      0.06
   -4    7    2      0.19     -0.15
   -4    7    1      0.46      0.14
    4    7    0      0.13      0.14
    4    7    1      0.25      0.48
    4    7    2      0.32     -0.42
    4    7    3     -0.01     -0.65
    4    7    4     -0.98      0.46
    4    7    5     -0.13      0.58
    4    7    6      1.21     -0.41
    4    7    7      0.16     -0.43
    4    7    8     -0.91      0.38
    4    7    9     -0.22      0.38
    4    7   10      0.45     -0.22
    4    7   11      0.38     -0.36
    4    7   12     -0.04     -0.05
    4    7   13     -0.53      0.12
    4    7   14     -0.12      0.19
    4    7   15      0.52      0.26
    4    7   16     -0.10     -0.22
    4    7   17     -0.35     -0.30
    4    7   18      0.37      0.34
    4    7   19      0.12     -0.15
    4    7   20     -0.31     -0.40
    4    7   21      0.01      0.52
    4    7   22      0.08      0.17
    4    7   23      0.06     -0.42
    4    7   24     -0.06      0.18
    4    7   25     -0.16      0.12
   -4    6   29     -0.22     -0.22
   -4    6   28      0.15     -0.10
   -4    6   27      0.15      0.10
   -4    6   26     -0.05      0.08
   -4    6   25      0.12      0.17
   -4    6   24     -0.11     -0.14
   -4    6   23     -0.26     -0.32
   -4    6   22      0.16      0.09
   -4    6   21      0.27      0.25
   -4    6   20     -0.20      0.14
   -4    6   19     -0.36     -0.09
   -4    6   18      0.33     -0.26
   -4    6   17      0.44     -0.09
   -4    6   16     -0.45      0.10
   -4    6   15     -0.35      0.29
   -4    6   14      0.41      0.10
   -4    6   13      0.24     -0.33
   -4    6   12     -0.15     -0.17
   -4    6   11     -0.12      0.19
   -4    6   10     -0.13      0.31
   -4    6    9     -0.21     -0.10
   -4    6    8      0.15     -0.47
   -4    6    7      0.51      0.13
   -4    6    6      0.08      0.35
   -4    6    5     -0.39     -0.08
   -4    6    4     -0.36     -0.03
   -4    6    3      0.07      0.00
   -4    6    2      0.55     -0.01
   -4    6    1      0.04     -0.15
    4    6    0     -0.53     -0.37
    4    6    1     -0.17      0.38
    4    6    2      0.20      0.76
    4    6    3      0.54     -0.39
    4    6    4      0.24     -0.68
    4    6    5     -0.87      0.14
    4    6    6     -0.53      0.20
    4    6    7      0.92      0.07
    4    6    8      0.63      0.23
    4    6    9     -0.81     -0.24
    4    6   10     -0.69     -0.27
    4    6   11      0.58      0.49
    4    6   12      0.71      0.09
    4    6   13     -0.21     -0.52
    4    6   14     -0.60     -0.07
    4    6   15      0.00      0.20
    4    6   16      0.44      0.17
    4    6   17     -0.14      0.11
    4    6   18     -0.29     -0.06
    4    6   19      0.30     -0.10
    4    6   20      0.11     -0.20
    4    6   21     -0.19      0.06
    4    6   22      0.02      0.27
    4    6   23     -0.01     -0.22
    4    6   24      0.01     -0.15
    4    6   25      0.09      0.37
    4    6   26     -0.06      0.10
   -4    5   30     -0.18     -0.26
   -4    5   29      0.08     -0.18
   -4    5   28      0.27      0.28
   -4    5   27     -0.02      0.07
   -4    5   26     -0.03     -0.11
   -4    5   25     -0.16     -0.10
   -4    5   24     -0.28     -0.12
   -4    5   23      0.22      0.23
   -4    5   22      0.35      0.20
   -4    5   21     -0.17     -0.13
   -4    5   20     -0.28     -0.14
   -4    5   19      0.20     -0.11
   -4    5   18      0.23      0.05
   -4    5   17     -0.38      0.11
   -4    5   16     -0.15      0.00
   -4    5   15      0.46      0.10
   -4    5   14      0.12      0.04
   -4    5   13     -0.25     -0.22
   -4    5   12     -0.17     -0.15
   -4    5   11     -0.11      0.33
   -4    5   10      0.00      0.20
   -4    5    9      0.23     -0.63
   -4    5    8      0.44     -0.11
   -4    5    7     -0.09      0.83
   -4    5    6     -0.66      0.05
   -4    5    5     -0.03     -0.56
   -4    5    4      0.42     -0.05
   -4    5    3      0.12      0.11
   -4    5    2     -0.06     -0.14
   -4    5    1     -0.31     -0.07
    4    5    0      0.21     -0.38
    4    5    1     -0.23     -0.39
    4    5    2     -0.41      0.33
    4    5    3     -0.27      0.52
    4    5    4      0.45      0.10
    4    5    5      0.81     -0.15
    4    5    6     -0.33     -0.43
    4    5    7     -0.98     -0.38
    4    5    8      0.34      0.44
    4    5    9      0.87      0.63
    4    5   10     -0.61     -0.46
    4    5   11     -0.71     -0.52
    4    5   12      0.80      0.54
    4    5   13      0.47      0.37
    4    5   14     -0.71     -0.35
    4    5   15     -0.21     -0.32
    4    5   16      0.54     -0.08
    4    5   17      0.12      0.14
    4    5   18     -0.44      0.29
    4    5   19     -0.11      0.17
    4    5   20      0.29     -0.22
    4    5   21      0.03     -0.25
    4    5   22     -0.12      0.21
    4    5   23     -0.02      0.06
    4    5   24      0.02     -0.31
    4    5   25      0.10      0.01
    4    5   26      0.05      0.29
    4    5   27     -0.08      0.17
   -4    4   31     -0.18     -0.14
   -4    4   30      0.03     -0.09
   -4    4   29      0.43      0.26
   -4    4   28      0.06     -0.02
   -4    4   27     -0.27     -0.27
   -4    4   26     -0.28     -0.03
   -4    4   25     -0.18      0.11
   -4    4   24      0.38      0.25
   -4    4   23      0.39      0.06
   -4    4   22     -0.28     -0.32
   -4    4   21     -0.27     -0.10
   -4    4   20      0.19      0.06
   -4    4   19      0.17      0.11
   -4    4   18     -0.27      0.13
   -4    4   17     -0.19     -0.24
   -4    4   16      0.44      0.05
   -4    4   15      0.28      0.42
   -4    4   14     -0.44     -0.30
   -4    4   13     -0.42     -0.51
   -4    4   12      0.19      0.41
   -4    4   11      0.38      0.48
   -4    4   10      0.01     -0.56
   -4    4    9      0.05     -0.46
   -4    4    8      0.05      0.81
   -4    4    7     -0.59      0.54
   -4    4    6     -0.06     -0.77
   -4    4    5      0.74     -0.56
   -4    4    4     -0.09      0.38
   -4    4    3     -0.44      0.16
   -4    4    2      0.01     -0.18
   -4    4    1     -0.02      0.48
    4    4    0      0.29      0.38
    4    4    1      0.43     -0.61
    4    4    2     -0.15     -0.52
    4    4    3     -0.51      0.13
    4    4    4     -0.38      0.19
    4    4    5      0.23      0.45
    4    4    6      0.69      0.36
    4    4    7      0.05     -0.52
    4    4    8     -0.61     -0.58
    4    4    9      0.08      0.33
    4    4   10      0.56      0.37
    4    4   11     -0.53     -0.36
    4    4   12     -0.56     -0.17
    4    4   13      0.93      0.41
    4    4   14      0.40      0.29
    4    4   15     -1.14     -0.16
    4    4   16     -0.22     -0.39
    4    4   17      1.11     -0.12
    4    4   18      0.19      0.11
    4    4   19     -0.77      0.08
    4    4   20     -0.15      0.28
    4    4   21      0.30      0.06
    4    4   22      0.11     -0.26
    4    4   23     -0.08     -0.01
    4    4   24     -0.21      0.02
    4    4   25      0.13     -0.12
    4    4   26      0.26     -0.04
    4    4   27     -0.13      0.09
    4    4   28     -0.07      0.26
   -4    3   31      0.04      0.10
   -4    3   30      0.38      0.14
   -4    3   29      0.07     -0.13
   -4    3   28     -0.34     -0.36
   -4    3   27     -0.29      0.08
   -4    3   26     -0.13      0.33
   -4    3   25      0.45      0.13
   -4    3   24      0.46     -0.12
   -4    3   23     -0.43     -0.30
   -4    3   22     -0.35      0.00
   -4    3   21      0.31      0.20
   -4    3   20      0.20      0.01
   -4    3   19     -0.21      0.03
   -4    3   18     -0.33     -0.14
   -4    3   17      0.26     -0.03
   -4    3   16      0.54      0.40
   -4    3   15     -0.41     -0.19
   -4    3   14     -0.64     -0.54
   -4    3   13      0.39      0.31
   -4    3   12      0.60      0.44
   -4    3   11     -0.16     -0.29
   -4    3   10     -0.34     -0.36
   -4    3    9      0.06      0.29
   -4    3    8      0.00      0.52
   -4    3    7     -0.11     -0.24
   -4    3    6      0.09     -0.67
   -4    3    5      0.01      0.05
   -4    3    4      0.16      0.27
   -4    3    3      0.09     -0.02
   -4    3    2     -0.48      0.64
   -4    3    1      0.19      0.39
    4    3    0     -0.68      1.12
    4    3    1      0.46      0.73
    4    3    2      0.61     -0.77
    4    3    3     -0.15     -0.58
    4    3    4     -0.33     -0.08
    4    3    5     -0.27     -0.02
    4    3    6      0.08      0.56
    4    3    7      0.29      0.51
    4    3    8     -0.12     -0.52
    4    3    9     -0.26     -0.47
    4    3   10      0.34      0.47
    4    3   11      0.48      0.11
    4    3   12     -0.52     -0.56
    4    3   13     -0.60     -0.01
    4    3   14      0.78      0.42
    4    3   15      0.47      0.24
    4    3   16     -1.18     -0.08
    4    3   17     -0.40     -0.33
    4    3   18      1.29      0.02
    4    3   19      0.38      0.00
    4    3   20     -0.82     -0.27
    4    3   21     -0.24      0.32
    4    3   22      0.18      0.38
    4    3   23      0.17     -0.26
    4    3   24      0.03     -0.17
    4    3   25     -0.26      0.09
    4    3   26      0.10     -0.07
    4    3   27      0.21     -0.11
    4    3   28     -0.14      0.08
    4    3   29      0.03      0.20
   -4    2   32      0.00      0.16
   -4    2   31      0.20      0.04
   -4    2   30      0.05     -0.14
   -4    2   29     -0.27     -0.37
   -4    2   28     -0.14      0.08
   -4    2   27     -0.05      0.49
   -4    2   26      0.20      0.01
   -4    2   25      0.44     -0.29
   -4    2   24     -0.28     -0.12
   -4    2   23     -0.44      0.06
   -4    2   22      0.38      0.16
   -4    2   21      0.24     -0.03
   -4    2   20     -0.34     -0.07
   -4    2   19     -0.29      0.03
   -4    2   18      0.20     -0.07
   -4    2   17      0.52      0.11
   -4    2   16     -0.23      0.09
   -4    2   15     -0.61     -0.26
   -4    2   14      0.38     -0.01
   -4    2   13      0.49      0.22
   -4    2   12     -0.27     -0.05
   -4    2   11     -0.29     -0.07
   -4    2   10      0.05      0.03
   -4    2    9      0.27      0.04
   -4    2    8     -0.08      0.07
   -4    2    7     -0.67     -0.09
   -4    2    6      0.12     -0.28
   -4    2    5      1.36     -0.19
   -4    2    4      0.14      0.42
   -4    2    3     -1.79      0.95
   -4    2    2     -0.29     -0.21
   -4    2    1      1.63     -1.57
    4    2    0      0.07     -0.26
    4    2    1     -1.14      1.27
    4    2    2     -0.07      0.58
    4    2    3      0.50     -0.41
    4    2    4      0.40     -0.54
    4    2    5     -0.05     -0.33
    4    2    6     -0.43      0.14
    4    2    7      0.05      0.50
    4    2    8      0.20      0.35
    4    2    9     -0.31     -0.39
    4    2   10     -0.23     -0.61
    4    2   11      0.43      0.35
    4    2   12      0.45      0.55
    4    2   13     -0.44     -0.27
    4    2   14     -0.48     -0.39
    4    2   15      0.73      0.05
    4    2   16      0.49      0.28
    4    2   17     -1.21      0.04
    4    2   18     -0.61     -0.11
    4    2   19      1.22      0.19
    4    2   20      0.50     -0.12
    4    2   21     -0.57     -0.45
    4    2   22     -0.15      0.21
    4    2   23     -0.10      0.40
    4    2   24      0.03     -0.12
    4    2   25      0.24     -0.11
    4    2   26     -0.12      0.01
    4    2   27     -0.05     -0.08
    4    2   28      0.08      0.01
    4    2   29      0.00      0.04
   -4    1   32      0.06      0.00
   -4    1   31      0.11     -0.07
   -4    1   30     -0.19     -0.26
   -4    1   29     -0.02     -0.01
   -4    1   28      0.13      0.43
   -4    1   27     -0.18      0.06
   -4    1   26      0.18     -0.31
   -4    1   25      0.21     -0.07
   -4    1   24     -0.35      0.08
   -4    1   23      0.10      0.10
   -4    1   22      0.21      0.02
   -4    1   21     -0.42     -0.10
   -4    1   20     -0.07      0.01
   -4    1   19      0.37      0.00
   -4    1   18      0.16     -0.05
   -4    1   17     -0.21      0.16
   -4    1   16     -0.32      0.04
   -4    1   15      0.30     -0.22
   -4    1   14      0.34     -0.02
   -4    1   13     -0.39      0.14
   -4    1   12     -0.20      0.05
   -4    1   11      0.26     -0.01
   -4    1   10      0.15     -0.12
   -4    1    9     -0.27     -0.03
   -4    1    8     -0.65      0.22
   -4    1    7      0.42     -0.08
   -4    1    6      1.70     -0.41
   -4    1    5     -0.06      0.29
   -4    1    4     -2.55      0.81
   -4    1    3     -0.74     -0.42
   -4    1    2      2.57     -1.20
   -4    1    1      1.15      0.31
    4    1    0      1.98     -1.09
    4    1    1      1.01      0.00
    4    1    2     -1.21      0.53
    4    1    3     -0.91      0.33
    4    1    4      0.39      0.03
    4    1    5      0.73     -0.49
    4    1    6      0.27     -0.24
    4    1    7     -0.26      0.22
    4    1    8     -0.45      0.13
    4    1    9     -0.05      0.36
    4    1   10      0.17      0.04
    4    1   11     -0.13     -0.78
    4    1   12      0.26     -0.15
    4    1   13      0.43      0.75
    4    1   14     -0.72      0.22
    4    1   15     -0.66     -0.42
    4    1   16      1.20     -0.19
    4    1   17      0.95      0.11
    4    1   18     -1.37      0.02
    4    1   19     -0.99      0.04
    4    1   20      0.91      0.21
    4    1   21      0.52     -0.05
    4    1   22     -0.11     -0.30
    4    1   23     -0.05     -0.01
    4    1   24     -0.38      0.20
    4    1   25     -0.01      0.07
    4    1   26      0.30     -0.05
    4    1   27     -0.06     -0.12
    4    1   28     -0.02      0.01
    4    1   29      0.03      0.13
    4    1   30     -0.06     -0.06
   -4    0   32      0.19      0.00
   -4    0   31     -0.07     -0.13
   -4    0   30     -0.11     -0.02
   -4    0   29      0.16      0.14
   -4    0   28     -0.24      0.10
   -4    0   27     -0.03     -0.07
   -4    0   26      0.51     -0.16
   -4    0   25     -0.20      0.02
   -4    0   24     -0.30      0.15
   -4    0   23      0.20      0.00
   -4    0   22     -0.25     -0.11
   -4    0   21     -0.01     -0.02
   -4    0   20      0.52      0.08
   -4    0   19     -0.08     -0.03
   -4    0   18     -0.36     -0.02
   -4    0   17     -0.03      0.16
   -4    0   16      0.27     -0.02
   -4    0   15      0.19     -0.23
   -4    0   14     -0.38      0.02
   -4    0   13     -0.21      0.13
   -4    0   12      0.37     -0.02
   -4    0   11      0.12      0.00
   -4    0   10     -0.36      0.02
   -4    0    9     -0.35     -0.02
   -4    0    8      0.58      0.00
   -4    0    7      1.26      0.00
   -4    0    6     -0.48     -0.04
   -4    0    5     -2.38     -0.02
   -4    0    4     -0.46      0.02
   -4    0    3      2.82      0.04
   -4    0    2      1.47      0.01
   -4    0    1     -2.45      0.00
    4    0    0     -1.67      0.00
    4    0    1      1.79      0.02
    4    0    2      1.36      0.04
    4    0    3     -1.02      0.01
    4    0    4     -0.99     -0.04
    4    0    5      0.06     -0.02
    4    0    6      0.44      0.00
    4    0    7      0.74     -0.01
    4    0    8      0.13      0.01
    4    0    9     -0.85      0.01
    4    0   10     -0.20     -0.01
    4    0   11      0.28      0.05
    4    0   12     -0.19      0.00
    4    0   13      0.53     -0.07
    4    0   14      0.63      0.03
    4    0   15     -1.21      0.04
    4    0   16     -1.07     -0.04
    4    0   17      1.50     -0.02
    4    0   18      1.32      0.02
    4    0   19     -1.20      0.04
    4    0   20     -0.99     -0.01
    4    0   21      0.44     -0.03
    4    0   22      0.34      0.03
    4    0   23      0.26      0.01
    4    0   24     -0.04     -0.05
    4    0   25     -0.44     -0.01
    4    0   26      0.06      0.05
    4    0   27      0.16      0.02
    4    0   28     -0.04     -0.07
    4    0   29      0.15      0.01
    4    0   30      0.00      0.08
   -4    9   24      0.12      0.01
   -4   12   14     -0.07     -0.07
   -4   13    6      0.05      0.12
   -4   13    5      0.10     -0.05
   -4   13    4     -0.08     -0.06
   -4   13    3     -0.16      0.09
   -4   13    2      0.01      0.00
   -4   13    1      0.16      0.03
    4   13    0     -0.05     -0.02
    4   13    1      0.05      0.19
    4   13    2      0.06      0.03
    4   13    3      0.08     -0.13
    4   13    4     -0.08     -0.07
   -5   11   11      0.17      0.05
   -5   11   10     -0.23     -0.02
   -5   11    9     -0.24     -0.08
   -5   11    8      0.16      0.02
   -5   11    7      0.26      0.04
   -5   11    6     -0.15      0.08
   -5   11    5     -0.15     -0.01
   -5   11    4      0.16     -0.18
   -5   11    3     -0.04     -0.02
   -5   11    2     -0.06      0.13
   -5   11    1      0.15      0.05
    5   11    0      0.05     -0.09
    5   11    1      0.11      0.07
    5   11    2     -0.06      0.29
    5   11    3     -0.03     -0.02
    5   11    4      0.06     -0.24
    5   11    5      0.04     -0.03
    5   11    6     -0.06     -0.02
    5   11    7     -0.05      0.13
    5   11    8     -0.01      0.22
   -5   10   16      0.06      0.03
   -5   10   15      0.01      0.06
   -5   10   14     -0.04      0.09
   -5   10   13      0.19     -0.11
   -5   10   12      0.10     -0.06
   -5   10   11     -0.27      0.06
   -5   10   10     -0.14      0.00
   -5   10    9      0.12      0.01
   -5   10    8      0.11      0.00
   -5   10    7     -0.01      0.04
   -5   10    6     -0.04     -0.06
   -5   10    5      0.08     -0.18
   -5   10    4     -0.02      0.20
   -5   10    3     -0.15      0.23
   -5   10    2      0.06     -0.21
   -5   10    1      0.10     -0.10
    5   10    0     -0.10      0.08
    5   10    1     -0.02     -0.08
    5   10    2      0.14     -0.01
    5   10    3     -0.04      0.15
    5   10    4     -0.23      0.00
    5   10    5      0.17     -0.03
    5   10    6      0.27      0.01
    5   10    7     -0.24     -0.07
    5   10    8     -0.18      0.01
    5   10    9      0.07      0.02
    5   10   10      0.07     -0.02
    5   10   11      0.26      0.09
    5   10   12      0.00     -0.04
    5   10   13     -0.42     -0.14
   -5    9   19     -0.19     -0.24
   -5    9   18      0.12      0.09
   -5    9   17      0.07      0.14
   -5    9   16     -0.02     -0.03
   -5    9   15      0.11      0.01
   -5    9   14      0.10     -0.01
   -5    9   13     -0.10     -0.01
   -5    9   12     -0.17      0.04
   -5    9   11     -0.05     -0.07
   -5    9   10      0.01     -0.03
   -5    9    9      0.09      0.05
   -5    9    8      0.21      0.01
   -5    9    7     -0.01     -0.02
   -5    9    6     -0.17     -0.03
   -5    9    5     -0.07      0.15
   -5    9    4     -0.08      0.06
   -5    9    3      0.09     -0.26
   -5    9    2      0.23     -0.01
   -5    9    1     -0.05      0.16
    5    9    0      0.17      0.04
    5    9    1     -0.01      0.06
    5    9    2     -0.06     -0.09
    5    9    3      0.00     -0.13
    5    9    4     -0.10      0.06
    5    9    5      0.00      0.16
    5    9    6      0.31     -0.05
    5    9    7     -0.08     -0.03
    5    9    8     -0.36      0.12
    5    9    9      0.13     -0.14
    5    9   10      0.16     -0.19
    5    9   11     -0.06      0.23
    5    9   12      0.14      0.20
    5    9   13     -0.04     -0.13
    5    9   14     -0.23     -0.21
    5    9   15      0.08     -0.20
    5    9   16      0.10      0.28
   -5    8   21     -0.32     -0.06
   -5    8   20     -0.27     -0.25
   -5    8   19      0.27     -0.06
   -5    8   18      0.25      0.24
   -5    8   17     -0.09      0.05
   -5    8   16     -0.01     -0.14
   -5    8   15      0.05      0.10
   -5    8   14     -0.14      0.11
   -5    8   13     -0.13     -0.17
   -5    8   12      0.03     -0.20
   -5    8   11      0.08      0.14
   -5    8   10      0.15      0.18
   -5    8    9      0.13     -0.11
   -5    8    8     -0.21      0.00
   -5    8    7     -0.20      0.07
   -5    8    6      0.13     -0.02
   -5    8    5     -0.01     -0.06
   -5    8    4      0.00     -0.14
   -5    8    3      0.22      0.15
   -5    8    2     -0.04      0.15
   -5    8    1     -0.17     -0.32
    5    8    0     -0.08     -0.02
    5    8    1     -0.08      0.37
    5    8    2      0.27      0.08
    5    8    3      0.23     -0.28
    5    8    4     -0.39     -0.24
    5    8    5     -0.26      0.16
    5    8    6      0.41      0.21
    5    8    7      0.23     -0.08
    5    8    8     -0.31      0.00
    5    8    9     -0.19     -0.03
    5    8   10      0.10     -0.22
    5    8   11      0.16      0.17
    5    8   12      0.07      0.30
    5    8   13     -0.18     -0.18
    5    8   14     -0.03     -0.06
    5    8   15      0.20     -0.03
    5    8   16     -0.05     -0.38
    5    8   17     -0.11      0.32
    5    8   18     -0.05      0.47
   -5    7   23      0.16      0.21
   -5    7   22     -0.22      0.08
   -5    7   21     -0.25     -0.14
   -5    7   20      0.23     -0.19
   -5    7   19      0.33      0.11
   -5    7   18     -0.09      0.19
   -5    7   17     -0.26     -0.06
   -5    7   16      0.02      0.03
   -5    7   15      0.09      0.02
   -5    7   14     -0.14     -0.25
   -5    7   13     -0.04     -0.13
   -5    7   12      0.22      0.31
   -5    7   11      0.15      0.24
   -5    7   10     -0.12     -0.30
   -5    7    9     -0.26     -0.14
   -5    7    8     -0.02      0.22
   -5    7    7      0.27      0.03
   -5    7    6     -0.03     -0.03
   -5    7    5     -0.18     -0.13
   -5    7    4      0.21     -0.03
   -5    7    3      0.08      0.23
   -5    7    2     -0.22     -0.23
   -5    7    1     -0.12     -0.12
    5    7    0      0.05     -0.51
    5    7    1     -0.29      0.02
    5    7    2     -0.37      0.44
    5    7    3      0.45     -0.04
    5    7    4      0.40     -0.10
    5    7    5     -0.45      0.10
    5    7    6     -0.17     -0.18
    5    7    7      0.29     -0.18
    5    7    8     -0.07      0.32
    5    7    9     -0.03      0.14
    5    7   10      0.12     -0.40
    5    7   11     -0.17     -0.11
    5    7   12      0.07      0.38
    5    7   13      0.04      0.13
    5    7   14     -0.37     -0.21
    5    7   15      0.27      0.02
    5    7   16      0.44     -0.06
    5    7   17     -0.33     -0.26
    5    7   18     -0.17      0.25
    5    7   19      0.09      0.18
   -5    6   25      0.10     -0.19
   -5    6   24      0.20      0.26
   -5    6   23     -0.17      0.21
   -5    6   22     -0.23     -0.14
   -5    6   21      0.17     -0.28
   -5    6   20      0.28     -0.03
   -5    6   19     -0.08      0.29
   -5    6   18     -0.31      0.13
   -5    6   17     -0.01     -0.09
   -5    6   16      0.22     -0.18
   -5    6   15     -0.02     -0.14
   -5    6   14     -0.09      0.05
   -5    6   13      0.08      0.22
   -5    6   12      0.06      0.21
   -5    6   11     -0.04     -0.28
   -5    6   10     -0.08     -0.33
   -5    6    9     -0.07      0.35
   -5    6    8      0.05      0.22
   -5    6    7      0.07     -0.14
   -5    6    6      0.01     -0.12
   -5    6    5      0.08     -0.23
   -5    6    4      0.01      0.12
   -5    6    3     -0.27      0.22
   -5    6    2     -0.13     -0.08
   -5    6    1      0.22      0.20
    5    6    0      0.22      0.02
    5    6    1      0.08     -0.41
    5    6    2     -0.27      0.01
    5    6    3     -0.34      0.08
    5    6    4      0.29     -0.22
    5    6    5      0.33      0.33
    5    6    6     -0.34      0.55
    5    6    7     -0.15     -0.45
    5    6    8      0.31     -0.54
    5    6    9     -0.03      0.34
    5    6   10     -0.16      0.17
    5    6   11      0.08     -0.18
    5    6   12      0.09      0.12
    5    6   13      0.09      0.04
    5    6   14     -0.23     -0.15
    5    6   15     -0.37      0.03
    5    6   16      0.35      0.18
    5    6   17      0.41     -0.02
    5    6   18     -0.19     -0.16
    5    6   19     -0.15     -0.07
    5    6   20     -0.08     -0.02
    5    6   21     -0.04      0.19
   -5    5   26      0.13     -0.08
   -5    5   25      0.11      0.21
   -5    5   24     -0.12      0.10
   -5    5   23     -0.18     -0.24
   -5    5   22      0.15     -0.18
   -5    5   21      0.21      0.07
   -5    5   20     -0.11      0.29
   -5    5   19     -0.28      0.05
   -5    5   18      0.00     -0.24
   -5    5   17      0.25     -0.04
   -5    5   16      0.11      0.07
   -5    5   15     -0.09     -0.08
   -5    5   14     -0.18      0.01
   -5    5   13     -0.04      0.31
   -5    5   12      0.25     -0.07
   -5    5   11      0.09     -0.49
   -5    5   10     -0.24      0.26
   -5    5    9     -0.20      0.41
   -5    5    8      0.15     -0.29
   -5    5    7      0.38     -0.11
   -5    5    6     -0.06     -0.05
   -5    5    5     -0.37     -0.18
   -5    5    4     -0.02      0.30
   -5    5    3      0.03      0.33
   -5    5    2      0.06     -0.04
   -5    5    1      0.32     -0.20
    5    5    0     -0.09      0.38
    5    5    1      0.32      0.13
    5    5    2      0.25     -0.35
    5    5    3     -0.21     -0.33
    5    5    4     -0.31      0.02
    5    5    5      0.31     -0.01
    5    5    6      0.31      0.10
    5    5    7     -0.59      0.49
    5    5    8     -0.39      0.01
    5    5    9      0.69     -0.48
    5    5   10      0.42     -0.11
    5    5   11     -0.50      0.10
    5    5   12     -0.33      0.11
    5    5   13      0.29      0.17
    5    5   14      0.27     -0.05
    5    5   15     -0.17     -0.28
    5    5   16     -0.28     -0.08
    5    5   17      0.02      0.32
    5    5   18      0.19      0.24
    5    5   19      0.18     -0.15
    5    5   20     -0.06     -0.36
    5    5   21     -0.25     -0.06
    5    5   22      0.04      0.39
    5    5   23      0.18     -0.03
   -5    4   27      0.13      0.04
   -5    4   26      0.09      0.02
   -5    4   25     -0.02     -0.11
   -5    4   24     -0.17     -0.24
   -5    4   23      0.04      0.15
   -5    4   22      0.14      0.19
   -5    4   21     -0.09     -0.01
   -5    4   20     -0.20     -0.13
   -5    4   19      0.00     -0.18
   -5    4   18      0.31      0.26
   -5    4   17      0.15      0.25
   -5    4   16     -0.27     -0.41
   -5    4   15     -0.25     -0.23
   -5    4   14      0.12      0.46
   -5    4   13      0.30      0.21
   -5    4   12     -0.02     -0.48
   -5    4   11     -0.23     -0.05
   -5    4   10     -0.06      0.44
   -5    4    9      0.02     -0.15
   -5    4    8      0.24     -0.26
   -5    4    7      0.08      0.13
   -5    4    6     -0.35     -0.05
   -5    4    5      0.08     -0.01
   -5    4    4      0.07      0.38
   -5    4    3     -0.31      0.20
   -5    4    2      0.44     -0.49
   -5    4    1      0.49     -0.54
    5    4    0     -0.63      0.16
    5    4    1     -0.62      0.65
    5    4    2      0.44      0.42
    5    4    3      0.53     -0.38
    5    4    4     -0.32     -0.66
    5    4    5     -0.28      0.22
    5    4    6      0.49      0.31
    5    4    7      0.22     -0.32
    5    4    8     -0.66      0.07
    5    4    9     -0.45      0.37
    5    4   10      0.57     -0.14
    5    4   11      0.61     -0.25
    5    4   12     -0.36      0.12
    5    4   13     -0.53      0.11
    5    4   14      0.23     -0.07
    5    4   15      0.35      0.00
    5    4   16     -0.07     -0.14
    5    4   17     -0.12     -0.12
    5    4   18     -0.14      0.27
    5    4   19     -0.08      0.25
    5    4   20      0.25     -0.09
    5    4   21      0.03     -0.32
    5    4   22     -0.15     -0.06
    5    4   23      0.09      0.29
    5    4   24     -0.02     -0.12
   -5    3   28      0.15      0.09
   -5    3   27      0.17     -0.16
   -5    3   26      0.03     -0.14
   -5    3   25     -0.30     -0.11
   -5    3   24      0.00      0.26
   -5    3   23      0.20      0.18
   -5    3   22     -0.15     -0.32
   -5    3   21     -0.09     -0.16
   -5    3   20      0.11      0.14
   -5    3   19      0.20      0.28
   -5    3   18      0.05      0.15
   -5    3   17     -0.39     -0.45
   -5    3   16     -0.11     -0.33
   -5    3   15      0.42      0.40
   -5    3   14      0.11      0.37
   -5    3   13     -0.32     -0.23
   -5    3   12     -0.13     -0.30
   -5    3   11      0.29      0.14
   -5    3   10      0.00      0.12
   -5    3    9     -0.35     -0.18
   -5    3    8      0.16      0.01
   -5    3    7      0.37      0.16
   -5    3    6     -0.04     -0.06
   -5    3    5     -0.45      0.06
   -5    3    4     -0.25      0.27
   -5    3    3      0.67     -0.34
   -5    3    2      0.44     -0.62
   -5    3    1     -0.79      0.38
    5    3    0      0.58     -0.71
    5    3    1     -0.58      0.03
    5    3    2     -0.71      0.44
    5    3    3      0.35      0.41
    5    3    4      0.55     -0.10
    5    3    5     -0.40     -0.45
    5    3    6     -0.18      0.07
    5    3    7      0.54      0.23
    5    3    8      0.03     -0.22
    5    3    9     -0.50     -0.11
    5    3   10     -0.15      0.31
    5    3   11      0.41      0.04
    5    3   12      0.29     -0.34
    5    3   13     -0.44      0.16
    5    3   14     -0.36      0.33
    5    3   15      0.42     -0.20
    5    3   16      0.26     -0.20
    5    3   17     -0.17     -0.03
    5    3   18      0.08      0.01
    5    3   19     -0.12      0.15
    5    3   20     -0.28      0.11
    5    3   21      0.17      0.01
    5    3   22      0.07     -0.13
    5    3   23      0.02     -0.09
    5    3   24      0.07      0.08
    5    3   25     -0.22     -0.08
   -5    2   28      0.05     -0.24
   -5    2   27      0.04     -0.09
   -5    2   26     -0.29      0.09
   -5    2   25     -0.02      0.07
   -5    2   24      0.33      0.04
   -5    2   23     -0.26     -0.21
   -5    2   22     -0.13     -0.07
   -5    2   21      0.41      0.26
   -5    2   20      0.03      0.11
   -5    2   19     -0.25     -0.07
   -5    2   18     -0.23     -0.21
   -5    2   17      0.12     -0.19
   -5    2   16      0.49      0.19
   -5    2   15     -0.11      0.32
   -5    2   14     -0.54     -0.03
   -5    2   13      0.01     -0.28
   -5    2   12      0.47     -0.10
   -5    2   11      0.07      0.12
   -5    2   10     -0.60      0.11
   -5    2    9      0.05      0.00
   -5    2    8      0.85     -0.09
   -5    2    7     -0.06      0.03
   -5    2    6     -0.97      0.19
   -5    2    5     -0.15     -0.06
   -5    2    4      0.92     -0.40
   -5    2    3      0.22     -0.11
   -5    2    2     -0.79      0.47
   -5    2    1     -0.14      0.32
    5    2    0      0.52     -0.24
    5    2    1      0.22     -0.32
    5    2    2     -0.22     -0.13
    5    2    3     -0.41      0.12
    5    2    4      0.23      0.18
    5    2    5      0.30      0.08
    5    2    6     -0.47      0.15
    5    2    7     -0.06     -0.09
    5    2    8      0.60     -0.32
    5    2    9      0.02     -0.07
    5    2   10     -0.59      0.12
    5    2   11     -0.09      0.30
    5    2   12      0.63      0.06
    5    2   13      0.20     -0.44
    5    2   14     -0.66     -0.04
    5    2   15     -0.30      0.33
    5    2   16      0.44      0.01
    5    2   17      0.10     -0.06
    5    2   18     -0.08     -0.05
    5    2   19      0.31     -0.11
    5    2   20     -0.14      0.01
    5    2   21     -0.35      0.09
    5    2   22      0.09      0.10
    5    2   23      0.02      0.00
    5    2   24      0.12     -0.08
    5    2   25      0.03     -0.04
    5    2   26     -0.29     -0.03
   -5    1   29     -0.17     -0.15
   -5    1   28      0.06     -0.10
   -5    1   27      0.04      0.13
   -5    1   26     -0.12     -0.03
   -5    1   25      0.22     -0.07
   -5    1   24     -0.18      0.02
   -5    1   23     -0.23      0.03
   -5    1   22      0.57      0.09
   -5    1   21      0.03     -0.02
   -5    1   20     -0.58     -0.09
   -5    1   19     -0.02      0.01
   -5    1   18      0.35     -0.03
   -5    1   17      0.34      0.00
   -5    1   16     -0.22      0.16
   -5    1   15     -0.60      0.01
   -5    1   14      0.11     -0.17
   -5    1   13      0.56     -0.06
   -5    1   12     -0.01      0.04
   -5    1   11     -0.50      0.10
   -5    1   10      0.15      0.10
   -5    1    9      0.65     -0.19
   -5    1    8     -0.29     -0.07
   -5    1    7     -0.79      0.34
   -5    1    6      0.02     -0.13
   -5    1    5      0.73     -0.52
   -5    1    4      0.36      0.26
   -5    1    3     -0.61      0.55
   -5    1    2     -0.34     -0.16
   -5    1    1      0.51     -0.29
    5    1    0     -0.08      0.00
    5    1    1      0.31      0.06
    5    1    2     -0.01     -0.15
    5    1    3     -0.12     -0.20
    5    1    4      0.11      0.12
    5    1    5      0.17     -0.12
    5    1    6     -0.17      0.00
    5    1    7     -0.34      0.53
    5    1    8     -0.13     -0.02
    5    1    9      0.44     -0.53
    5    1   10      0.57     -0.09
    5    1   11     -0.48      0.15
    5    1   12     -0.73      0.21
    5    1   13      0.49      0.17
    5    1   14      0.61     -0.17
    5    1   15     -0.35     -0.20
    5    1   16     -0.33     -0.03
    5    1   17      0.12      0.09
    5    1   18     -0.14      0.19
    5    1   19      0.03      0.01
    5    1   20      0.41     -0.18
    5    1   21     -0.05     -0.06
    5    1   22     -0.14      0.05
    5    1   23     -0.04      0.05
    5    1   24     -0.18      0.04
    5    1   25      0.20     -0.01
    5    1   26      0.07     -0.04
   -5    0   29      0.00     -0.02
   -5    0   28      0.28     -0.07
   -5    0   27     -0.14      0.01
   -5    0   26     -0.03      0.04
   -5    0   25     -0.01      0.01
   -5    0   24     -0.23     -0.01
   -5    0   23      0.47     -0.02
   -5    0   22      0.15     -0.01
   -5    0   21     -0.73      0.01
   -5    0   20      0.04      0.06
   -5    0   19      0.56      0.00
   -5    0   18      0.12     -0.09
   -5    0   17     -0.30      0.00
   -5    0   16     -0.49      0.04
   -5    0   15      0.14     -0.03
   -5    0   14      0.62      0.02
   -5    0   13     -0.04      0.04
   -5    0   12     -0.50     -0.02
   -5    0   11      0.17     -0.01
   -5    0   10      0.46      0.00
   -5    0    9     -0.48     -0.01
   -5    0    8     -0.54      0.00
   -5    0    7      0.38     -0.02
   -5    0    6      0.50      0.00
   -5    0    5      0.22      0.05
   -5    0    4     -0.41      0.00
   -5    0    3     -0.60     -0.01
   -5    0    2      0.45      0.01
   -5    0    1      0.43     -0.01
    5    0    0     -0.46      0.02
    5    0    1     -0.08      0.03
    5    0    2      0.27     -0.01
    5    0    3     -0.26     -0.05
    5    0    4     -0.07     -0.01
    5    0    5      0.50      0.02
    5    0    6      0.06      0.00
    5    0    7     -0.22     -0.01
    5    0    8     -0.17      0.02
    5    0    9     -0.57      0.04
    5    0   10      0.25     -0.01
    5    0   11      1.14     -0.03
    5    0   12     -0.28     -0.02
    5    0   13     -1.09      0.00
    5    0   14      0.19      0.03
    5    0   15      0.67      0.00
    5    0   16     -0.05      0.00
    5    0   17     -0.11      0.02
    5    0   18     -0.01     -0.03
    5    0   19     -0.32      0.00
    5    0   20     -0.01      0.02
    5    0   21      0.25     -0.02
    5    0   22      0.03      0.01
    5    0   23      0.17     -0.02
    5    0   24     -0.12     -0.01
    5    0   25     -0.27      0.04
    5    0   26      0.26     -0.01
    5    6   22      0.20      0.11
    5    7   20     -0.10     -0.21
    5    7   21      0.13      0.11
    5    8   19     -0.03     -0.41
   -6    9   10     -0.05      0.04
   -6    9    9     -0.25     -0.05
   -6    9    8      0.16     -0.01
   -6    9    7      0.12     -0.02
   -6    9    6     -0.23     -0.07
   -6    9    5      0.01      0.07
   -6    9    4      0.15      0.08
   -6    9    3     -0.04     -0.08
   -6    9    2      0.04      0.01
   -6    9    1      0.12     -0.03
    6    9    0      0.22      0.01
    6    9    1      0.21     -0.25
    6    9    2     -0.33      0.12
    6    9    3     -0.14      0.37
    6    9    4      0.36     -0.28
    6    9    5     -0.04     -0.34
   -6    8   15      0.17      0.04
   -6    8   14     -0.20      0.10
   -6    8   13     -0.09      0.05
   -6    8   12      0.29     -0.06
   -6    8   11      0.02     -0.05
   -6    8   10     -0.41      0.10
   -6    8    9      0.05      0.03
   -6    8    8      0.33     -0.12
   -6    8    7     -0.15     -0.08
   -6    8    6     -0.10      0.01
   -6    8    5      0.18      0.10
   -6    8    4     -0.02      0.13
   -6    8    3     -0.08      0.05
   -6    8    2      0.00     -0.30
   -6    8    1     -0.08     -0.18
    6    8    0     -0.02      0.55
    6    8    1      0.16      0.07
    6    8    2      0.02     -0.72
    6    8    3     -0.10      0.13
    6    8    4      0.05      0.60
    6    8    5      0.02     -0.25
    6    8    6     -0.05     -0.32
    6    8    7     -0.06      0.22
    6    8    8     -0.11      0.11
    6    8    9      0.14     -0.09
   -6    7   18      0.02     -0.13
   -6    7   17      0.23     -0.04
   -6    7   16      0.03      0.07
   -6    7   15     -0.18      0.10
   -6    7   14     -0.01      0.04
   -6    7   13      0.14     -0.06
   -6    7   12      0.04     -0.10
   -6    7   11     -0.26      0.13
   -6    7   10     -0.13      0.05
   -6    7    9      0.30     -0.24
   -6    7    8      0.16      0.02
   -6    7    7     -0.11      0.15
   -6    7    6     -0.08     -0.05
   -6    7    5     -0.08      0.06
   -6    7    4     -0.03      0.12
   -6    7    3      0.06     -0.23
   -6    7    2      0.03     -0.25
   -6    7    1      0.04      0.42
    6    7    0      0.04     -0.27
    6    7    1      0.05      0.65
    6    7    2     -0.17      0.18
    6    7    3     -0.07     -0.63
    6    7    4      0.44     -0.09
    6    7    5      0.07      0.38
    6    7    6     -0.54      0.04
    6    7    7      0.01     -0.17
    6    7    8      0.31      0.00
    6    7    9     -0.09      0.00
    6    7   10     -0.05     -0.02
    6    7   11      0.05      0.17
    6    7   12      0.07      0.10
    6    7   13     -0.01     -0.16
    6    7   14     -0.27     -0.22
   -6    6   20      0.05     -0.06
   -6    6   19     -0.02     -0.12
   -6    6   18      0.10      0.03
   -6    6   17      0.07      0.11
   -6    6   16     -0.08     -0.03
   -6    6   15     -0.03     -0.06
   -6    6   14     -0.02      0.14
   -6    6   13     -0.01     -0.04
   -6    6   12     -0.02     -0.12
   -6    6   11     -0.07      0.06
   -6    6   10      0.13     -0.15
   -6    6    9      0.21      0.07
   -6    6    8     -0.10      0.31
   -6    6    7     -0.23     -0.21
   -6    6    6      0.01     -0.20
   -6    6    5      0.06      0.27
   -6    6    4     -0.05      0.04
   -6    6    3      0.09     -0.26
   -6    6    2      0.13      0.10
   -6    6    1     -0.08      0.21
    6    6    0     -0.10     -0.31
    6    6    1      0.13     -0.18
    6    6    2      0.08      0.38
    6    6    3     -0.37      0.20
    6    6    4     -0.14     -0.19
    6    6    5      0.63     -0.22
    6    6    6      0.18      0.08
    6    6    7     -0.58      0.11
    6    6    8     -0.14     -0.18
    6    6    9      0.26      0.06
    6    6   10      0.11      0.14
    6    6   11     -0.02     -0.11
    6    6   12     -0.14      0.06
    6    6   13      0.02      0.06
    6    6   14      0.07     -0.09
    6    6   15     -0.12     -0.01
    6    6   16      0.13     -0.03
   -6    5   21      0.00     -0.12
   -6    5   20     -0.14     -0.13
   -6    5   19      0.05      0.11
   -6    5   18      0.26      0.04
   -6    5   17     -0.01     -0.10
   -6    5   16     -0.23     -0.01
   -6    5   15     -0.12      0.20
   -6    5   14      0.04     -0.05
   -6    5   13      0.14     -0.26
   -6    5   12      0.13      0.15
   -6    5   11     -0.03      0.01
   -6    5   10     -0.10     -0.10
   -6    5    9     -0.06      0.34
   -6    5    8     -0.04     -0.10
   -6    5    7      0.17     -0.40
   -6    5    6      0.05      0.28
   -6    5    5     -0.41      0.24
   -6    5    4      0.07     -0.31
   -6    5    3      0.58     -0.09
   -6    5    2     -0.10      0.19
   -6    5    1     -0.40     -0.06
    6    5    0     -0.09      0.00
    6    5    1     -0.12     -0.20
    6    5    2      0.19      0.08
    6    5    3      0.04      0.02
    6    5    4     -0.40      0.06
    6    5    5     -0.16      0.24
    6    5    6      0.40     -0.18
    6    5    7      0.25     -0.11
    6    5    8     -0.14      0.10
    6    5    9     -0.17     -0.16
    6    5   10     -0.06      0.06
    6    5   11      0.07      0.16
    6    5   12      0.05     -0.08
    6    5   13     -0.04     -0.03
    6    5   14      0.02      0.00
    6    5   15      0.02      0.04
    6    5   16     -0.01      0.06
    6    5   17      0.02     -0.06
    6    5   18     -0.04     -0.05
   -6    4   22     -0.11     -0.10
   -6    4   21     -0.08     -0.15
   -6    4   20      0.14      0.12
   -6    4   19      0.20      0.04
   -6    4   18     -0.12     -0.13
   -6    4   17     -0.22      0.02
   -6    4   16     -0.04      0.13
   -6    4   15      0.05     -0.05
   -6    4   14      0.15     -0.18
   -6    4   13      0.24      0.16
   -6    4   12     -0.12      0.09
   -6    4   11     -0.42     -0.30
   -6    4   10      0.05      0.19
   -6    4    9      0.32      0.28
   -6    4    8      0.12     -0.36
   -6    4    7     -0.12     -0.09
   -6    4    6     -0.52      0.30
   -6    4    5      0.08     -0.14
   -6    4    4      0.93     -0.24
   -6    4    3     -0.13      0.28
   -6    4    2     -0.90      0.22
   -6    4    1      0.15     -0.17
    6    4    0      0.44     -0.10
    6    4    1     -0.25     -0.17
    6    4    2     -0.02      0.02
    6    4    3      0.48      0.26
    6    4    4     -0.10     -0.21
    6    4    5     -0.49     -0.06
    6    4    6     -0.01      0.30
    6    4    7      0.14     -0.12
    6    4    8      0.12     -0.13
    6    4    9      0.20      0.06
    6    4   10     -0.09      0.05
    6    4   11     -0.21      0.11
    6    4   12      0.03     -0.11
    6    4   13      0.06     -0.21
    6    4   14     -0.01      0.04
    6    4   15      0.00      0.21
    6    4   16      0.03      0.08
    6    4   17      0.04     -0.13
    6    4   18     -0.09     -0.02
    6    4   19     -0.08      0.09
   -6    3   23      0.02      0.13
   -6    3   22      0.06     -0.04
   -6    3   21      0.00     -0.09
   -6    3   20      0.02      0.01
   -6    3   19     -0.09     -0.03
   -6    3   18     -0.01     -0.01
   -6    3   17      0.07      0.07
   -6    3   16     -0.08      0.08
   -6    3   15      0.04     -0.10
   -6    3   14      0.24     -0.06
   -6    3   13     -0.06      0.13
   -6    3   12     -0.45     -0.16
   -6    3   11      0.03     -0.04
   -6    3   10      0.54      0.39
   -6    3    9      0.02     -0.11
   -6    3    8     -0.47     -0.43
   -6    3    7     -0.27      0.17
   -6    3    6      0.39      0.22
   -6    3    5      0.69     -0.25
   -6    3    4     -0.39      0.11
   -6    3    3     -0.92      0.44
   -6    3    2      0.32     -0.30
   -6    3    1      0.74     -0.48
    6    3    0      0.25     -0.08
    6    3    1      0.35     -0.26
    6    3    2     -0.39     -0.23
    6    3    3     -0.04      0.09
    6    3    4      0.61      0.27
    6    3    5     -0.11     -0.03
    6    3    6     -0.49     -0.10
    6    3    7      0.04     -0.07
    6    3    8      0.14      0.03
    6    3    9      0.12      0.04
    6    3   10      0.06     -0.14
    6    3   11     -0.17      0.20
    6    3   12     -0.07      0.26
    6    3   13      0.05     -0.28
    6    3   14      0.08     -0.28
    6    3   15      0.10      0.06
    6    3   16     -0.09      0.23
    6    3   17     -0.14      0.04
    6    3   18      0.08     -0.14
    6    3   19      0.05      0.11
   -6    2   24      0.14      0.24
   -6    2   23      0.18     -0.01
   -6    2   22     -0.27     -0.29
   -6    2   21     -0.08     -0.06
   -6    2   20      0.19      0.13
   -6    2   19      0.08      0.05
   -6    2   18     -0.05      0.02
   -6    2   17     -0.18      0.08
   -6    2   16      0.02     -0.10
   -6    2   15      0.21     -0.20
   -6    2   14      0.03      0.15
   -6    2   13     -0.26      0.09
   -6    2   12     -0.10     -0.13
   -6    2   11      0.42      0.16
   -6    2   10      0.09     -0.01
   -6    2    9     -0.58     -0.30
   -6    2    8     -0.12      0.10
   -6    2    7      0.64      0.24
   -6    2    6      0.35     -0.13
   -6    2    5     -0.69     -0.04
   -6    2    4     -0.60      0.23
   -6    2    3      0.58     -0.13
   -6    2    2      0.63     -0.35
   -6    2    1     -0.26      0.09
    6    2    0     -0.51      0.27
    6    2    1      0.07      0.15
    6    2    2      0.35     -0.11
    6    2    3     -0.19     -0.18
    6    2    4     -0.15     -0.03
    6    2    5      0.37      0.03
    6    2    6      0.06      0.25
    6    2    7     -0.36      0.02
    6    2    8     -0.17     -0.40
    6    2    9      0.33      0.07
    6    2   10      0.26      0.24
    6    2   11     -0.31     -0.12
    6    2   12     -0.12      0.05
    6    2   13      0.14      0.04
    6    2   14     -0.14     -0.10
    6    2   15      0.07      0.04
    6    2   16      0.30     -0.02
    6    2   17     -0.11     -0.01
    6    2   18     -0.25     -0.02
    6    2   19      0.10     -0.08
    6    2   20      0.09      0.16
   -6    1   24      0.27     -0.09
   -6    1   23     -0.28     -0.21
   -6    1   22     -0.15     -0.02
   -6    1   21      0.36      0.14
   -6    1   20      0.06      0.08
   -6    1   19     -0.22     -0.01
   -6    1   18     -0.16     -0.02
   -6    1   17      0.08     -0.08
   -6    1   16      0.23     -0.10
   -6    1   15      0.03      0.11
   -6    1   14     -0.19      0.12
   -6    1   13     -0.12     -0.10
   -6    1   12      0.23      0.00
   -6    1   11      0.10     -0.01
   -6    1   10     -0.39     -0.08
   -6    1    9     -0.02      0.12
   -6    1    8      0.47      0.04
   -6    1    7      0.17     -0.12
   -6    1    6     -0.48      0.04
   -6    1    5     -0.49      0.04
   -6    1    4      0.49     -0.04
   -6    1    3      0.62      0.00
   -6    1    2     -0.31     -0.03
   -6    1    1     -0.47      0.00
    6    1    0     -0.03     -0.19
    6    1    1     -0.27     -0.02
    6    1    2     -0.09      0.17
    6    1    3      0.11     -0.03
    6    1    4      0.04      0.05
    6    1    5     -0.08     -0.04
    6    1    6     -0.01     -0.18
    6    1    7      0.26      0.26
    6    1    8     -0.13      0.11
    6    1    9     -0.40     -0.38
    6    1   10      0.45     -0.03
    6    1   11      0.25      0.27
    6    1   12     -0.55      0.10
    6    1   13      0.05     -0.10
    6    1   14      0.29     -0.21
    6    1   15     -0.18      0.06
    6    1   16     -0.03      0.19
    6    1   17      0.10     -0.04
    6    1   18     -0.06     -0.03
    6    1   19      0.02     -0.03
    6    1   20      0.13     -0.11
    6    1   21     -0.04      0.07
   -6    0   24     -0.16     -0.01
   -6    0   23     -0.21      0.00
   -6    0   22      0.34     -0.02
   -6    0   21      0.05      0.00
   -6    0   20     -0.31      0.04
   -6    0   19     -0.08     -0.01
   -6    0   18      0.15     -0.03
   -6    0   17      0.22     -0.01
   -6    0   16     -0.01      0.01
   -6    0   15     -0.22      0.03
   -6    0   14     -0.11     -0.01
   -6    0   13      0.19     -0.01
   -6    0   12      0.12      0.02
   -6    0   11     -0.28     -0.01
   -6    0   10      0.02     -0.02
   -6    0    9      0.34     -0.02
   -6    0    8      0.02      0.00
   -6    0    7     -0.27      0.03
   -6    0    6     -0.38     -0.01
   -6    0    5      0.25      0.02
   -6    0    4      0.69      0.02
   -6    0    3     -0.25     -0.03
   -6    0    2     -0.61      0.00
   -6    0    1      0.10     -0.01
    6    0    0      0.27      0.01
    6    0    1      0.05     -0.03
    6    0    2      0.04      0.02
    6    0    3     -0.11     -0.02
    6    0    4     -0.12     -0.03
    6    0    5      0.20      0.02
    6    0    6     -0.12      0.01
    6    0    7     -0.21      0.02
    6    0    8      0.42      0.01
    6    0    9     -0.14     -0.02
    6    0   10     -0.41      0.00
    6    0   11      0.58     -0.01
    6    0   12      0.09     -0.02
    6    0   13     -0.59      0.00
    6    0   14      0.11      0.01
    6    0   15      0.28      0.02
    6    0   16      0.00      0.00
    6    0   17     -0.04     -0.01
    6    0   18     -0.16      0.00
    6    0   19     -0.09     -0.01
    6    0   20      0.16     -0.01
    6    0   21      0.16     -0.01
    6    2   21     -0.12      0.11
    6    3   20     -0.08      0.09
   -6    4   23     -0.01      0.16
    6    8   10      0.25      0.01
   -6    9   11      0.23      0.10
    6    9    6     -0.35      0.37
    6    9    7      0.09      0.27
   -7    6    9     -0.11     -0.27
   -7    6    8      0.08     -0.21
   -7    6    7      0.07      0.12
   -7    6    6      0.01      0.10
   -7    6    5      0.04      0.04
   -7    6    4     -0.04      0.09
   -7    6    3      0.01     -0.11
   -7    6    2      0.08     -0.20
   -7    6    1     -0.16      0.08
    7    6    0     -0.14      0.13
    7    6    1      0.09      0.05
    7    6    2      0.24      0.03
    7    6    3      0.13     -0.20
    7    6    4     -0.27     -0.02
   -7    5   12     -0.20      0.07
   -7    5   11     -0.12      0.08
   -7    5   10      0.10     -0.21
   -7    5    9      0.18     -0.21
   -7    5    8     -0.01      0.13
   -7    5    7     -0.15      0.14
   -7    5    6      0.05      0.05
   -7    5    5      0.09      0.05
   -7    5    4     -0.02     -0.09
   -7    5    3      0.02     -0.19
   -7    5    2     -0.13      0.02
   -7    5    1     -0.17      0.09
    7    5    0     -0.13     -0.08
    7    5    1     -0.18     -0.15
    7    5    2     -0.09      0.27
    7    5    3      0.19      0.28
    7    5    4      0.28     -0.25
    7    5    5     -0.09     -0.10
    7    5    6     -0.27      0.04
    7    5    7     -0.03     -0.15
    7    5    8      0.17      0.01
   -7    4   14     -0.01      0.12
   -7    4   13     -0.30     -0.07
   -7    4   12      0.01     -0.01
   -7    4   11      0.28     -0.06
   -7    4   10      0.07     -0.13
   -7    4    9     -0.16      0.08
   -7    4    8     -0.15      0.11
   -7    4    7      0.13      0.02
   -7    4    6      0.16      0.03
   -7    4    5     -0.15     -0.01
   -7    4    4     -0.07     -0.14
   -7    4    3      0.05     -0.09
   -7    4    2     -0.10      0.06
   -7    4    1      0.02      0.08
    7    4    0      0.16      0.21
    7    4    1      0.12     -0.09
    7    4    2     -0.15     -0.46
    7    4    3     -0.28      0.13
    7    4    4      0.02      0.38
    7    4    5      0.25     -0.01
    7    4    6      0.10     -0.08
    7    4    7     -0.18     -0.12
    7    4    8     -0.13     -0.11
    7    4    9      0.16      0.08
    7    4   10      0.14      0.15
   -7    3   16     -0.04      0.07
   -7    3   15      0.13     -0.01
   -7    3   14     -0.13     -0.12
   -7    3   13     -0.02      0.01
   -7    3   12      0.25      0.09
   -7    3   11     -0.05     -0.12
   -7    3   10     -0.20     -0.05
   -7    3    9      0.05      0.15
   -7    3    8      0.17      0.09
   -7    3    7     -0.01     -0.05
   -7    3    6     -0.20     -0.05
   -7    3    5     -0.03     -0.07
   -7    3    4      0.15     -0.13
   -7    3    3      0.04      0.05
   -7    3    2     -0.03      0.15
   -7    3    1      0.01      0.17
    7    3    0     -0.09     -0.04
    7    3    1      0.06      0.40
    7    3    2      0.26      0.12
    7    3    3     -0.08     -0.41
    7    3    4     -0.24     -0.17
    7    3    5     -0.01      0.19
    7    3    6      0.11      0.22
    7    3    7      0.07      0.01
    7    3    8     -0.07     -0.18
    7    3    9     -0.06     -0.09
    7    3   10      0.08      0.10
    7    3   11      0.09      0.18
    7    3   12     -0.09     -0.14
   -7    2   17     -0.17      0.12
   -7    2   16      0.25     -0.10
   -7    2   15      0.07     -0.12
   -7    2   14     -0.19      0.07
   -7    2   13      0.09      0.11
   -7    2   12      0.05     -0.15
   -7    2   11     -0.13     -0.07
   -7    2   10      0.12      0.18
   -7    2    9      0.09      0.09
   -7    2    8     -0.22     -0.10
   -7    2    7     -0.12     -0.14
   -7    2    6      0.20     -0.04
   -7    2    5      0.10      0.05
   -7    2    4     -0.07      0.08
   -7    2    3      0.03      0.08
   -7    2    2     -0.07      0.06
   -7    2    1     -0.04     -0.02
    7    2    0      0.10     -0.29
    7    2    1     -0.18     -0.08
    7    2    2      0.03      0.37
    7    2    3      0.26      0.14
    7    2    4     -0.11     -0.22
    7    2    5     -0.13     -0.24
    7    2    6      0.11     -0.01
    7    2    7      0.04      0.24
    7    2    8     -0.10      0.12
    7    2    9     -0.01     -0.11
    7    2   10      0.03     -0.16
    7    2   11      0.00      0.06
    7    2   12      0.10      0.24
    7    2   13     -0.10     -0.18
   -7    1   17      0.12     -0.10
   -7    1   16      0.15     -0.11
   -7    1   15     -0.16      0.07
   -7    1   14     -0.04      0.09
   -7    1   13      0.12     -0.10
   -7    1   12     -0.01     -0.03
   -7    1   11      0.06      0.13
   -7    1   10     -0.05     -0.01
   -7    1    9     -0.23     -0.08
   -7    1    8      0.05     -0.06
   -7    1    7      0.30     -0.04
   -7    1    6      0.03      0.14
   -7    1    5     -0.25      0.11
   -7    1    4      0.00     -0.08
   -7    1    3      0.13     -0.06
   -7    1    2     -0.03      0.01
   -7    1    1     -0.03     -0.13
    7    1    0      0.16     -0.01
    7    1    1     -0.01     -0.26
    7    1    2     -0.29      0.06
    7    1    3      0.05      0.23
    7    1    4      0.16      0.05
    7    1    5     -0.08     -0.06
    7    1    6      0.00     -0.18
    7    1    7      0.14     -0.09
    7    1    8     -0.01      0.13
    7    1    9     -0.14      0.14
    7    1   10     -0.02     -0.02
    7    1   11     -0.09     -0.16
    7    1   12      0.11      0.07
    7    1   13      0.36      0.15
   -7    0   18      0.03     -0.01
   -7    0   17      0.17      0.04
   -7    0   16     -0.05      0.00
   -7    0   15     -0.09      0.00
   -7    0   14      0.09      0.02
   -7    0   13      0.03     -0.03
   -7    0   12      0.01     -0.02
   -7    0   11     -0.09     -0.01
   -7    0   10     -0.16      0.01
   -7    0    9      0.15      0.02
   -7    0    8      0.25      0.00
   -7    0    7     -0.06      0.04
   -7    0    6     -0.28     -0.01
   -7    0    5     -0.04     -0.03
   -7    0    4      0.25      0.00
   -7    0    3      0.04     -0.03
   -7    0    2     -0.17      0.01
   -7    0    1     -0.14      0.01
    7    0    0      0.11     -0.01
    7    0    1      0.30     -0.07
    7    0    2     -0.06      0.02
    7    0    3     -0.24      0.04
    7    0    4     -0.02      0.00
    7    0    5      0.00      0.05
    7    0    6     -0.02     -0.02
    7    0    7      0.08     -0.05
    7    0    8      0.14      0.02
    7    0    9     -0.01      0.00
    7    0   10     -0.03     -0.02
    7    0   11     -0.09     -0.02
    7    0   12     -0.34      0.02
    7    0   13      0.30      0.07
    7    0   14      0.56     -0.01
    7    4   11     -0.14     -0.02
    7    6    5     -0.23      0.13
    7    7    0      0.07     -0.17
    7    8    0      0.16     -0.04
    6   10    0      0.26      0.19
    6   11    0     -0.10      0.03
    5   12    0      0.10      0.13
    5   13    0     -0.01     -0.01
    4   14    0      0.13      0.05
    1   15    0     -0.03      0.27
    2   15    0     -0.17     -0.09
    3   15    0     -0.09      0.21
    0    0    1      1.05      0.02
   -7    7    1      0.17     -0.14
    7    7    1      0.21     -0.04
   -7    8    1      0.07     -0.13
    7    8    1     -0.06      0.11
   -6   10    1      0.16     -0.01
    6   10    1     -0.21      0.02
   -6   11    1     -0.12     -0.17
    6   11    1     -0.20     -0.11
   -5   12    1      0.02     -0.01
    5   12    1      0.00      0.15
   -5   13    1     -0.05     -0.04
   -4   14    1     -0.05      0.11
    4   14    1      0.05     -0.10
   -3   15    1      0.00      0.01
   -2   15    1     -0.09      0.31
    0   15    1     -0.04     -0.14
    1   15    1      0.03     -0.13
    2   15    1     -0.11      0.14
    3   15    1     -0.01      0.08
    0    0    2    -86.40      0.12
   -7    7    2      0.00     -0.13
    7    7    2      0.02      0.03
   -7    8    2     -0.19      0.07
    7    8    2     -0.12     -0.04
   -6   10    2     -0.13     -0.25
    6   10    2     -0.32     -0.03
   -6   11    2     -0.11      0.02
    6   11    2      0.05      0.06
   -5   12    2     -0.14     -0.16
    5   12    2      0.06     -0.05
   -5   13    2     -0.07      0.01
   -4   14    2     -0.19      0.05
    4   14    2      0.02     -0.08
   -3   15    2      0.10     -0.02
   -2   15    2     -0.14     -0.06
    0   15    2     -0.05      0.01
    1   15    2     -0.02     -0.34
    2   15    2      0.12      0.05
    3   15    2      0.15     -0.21
   -7    7    3     -0.17      0.13
    7    7    3     -0.25     -0.04
   -7    8    3      0.01      0.06
    7    8    3     -0.03     -0.03
   -6   10    3     -0.07      0.00
    6   10    3      0.21     -0.02
   -6   11    3      0.06      0.21
    6   11    3      0.16      0.03
   -5   12    3      0.00      0.00
    5   12    3     -0.06     -0.19
   -5   13    3      0.07      0.04
   -4   14    3      0.00     -0.07
    4   14    3     -0.07      0.00
   -3   15    3      0.04     -0.05
   -2   15    3     -0.08     -0.31
    0   15    3      0.03      0.09
    1   15    3      0.06      0.05
    2   15    3      0.06      0.05
    3   15    3      0.06     -0.11
   -7    7    4      0.07      0.03
    7    7    4     -0.13      0.06
   -7    8    4      0.20     -0.05
    7    8    4      0.08      0.07
   -6   10    4      0.08      0.22
    6   10    4      0.16     -0.08
   -6   11    4      0.06      0.06
    6   11    4     -0.01     -0.12
   -5   12    4     -0.03      0.07
    5   12    4     -0.19     -0.02
   -4   14    4      0.15      0.01
    4   14    4     -0.07      0.00
   -3   15    4     -0.15      0.19
   -2   15    4      0.06      0.07
    0   15    4     -0.07      0.08
    1   15    4      0.12      0.32
    2   15    4     -0.09      0.03
    3   15    4     -0.10      0.12
   -7    7    5      0.18     -0.03
    7    7    5      0.19     -0.02
   -7    8    5     -0.01      0.01
    7    8    5      0.05     -0.01
   -6   10    5     -0.05      0.04
    6   10    5     -0.21      0.08
   -6   11    5     -0.03     -0.19
   -5   12    5     -0.01     -0.01
    5   12    5      0.06      0.07
    4   13    5     -0.07     -0.10
   -4   14    5      0.02      0.02
    3   14    5     -0.03      0.04
    4   14    5      0.09      0.11
   -3   15    5     -0.09      0.11
   -2   15    5      0.15      0.15
   -1   15    5     -0.04      0.01
    0   15    5     -0.02     -0.05
    1   15    5     -0.16      0.09
    2   15    5     -0.04     -0.11
    3   15    5     -0.09      0.06
    7    6    6      0.14     -0.14
   -7    7    6      0.02      0.09
    7    7    6      0.07     -0.07
   -7    8    6     -0.19      0.01
    7    8    6     -0.04     -0.01
   -6   10    6     -0.05     -0.11
    6   10    6      0.05      0.16
   -6   11    6      0.01     -0.09
   -5   12    6      0.21      0.06
    5   12    6      0.21      0.09
    4   13    6      0.10      0.12
   -4   14    6     -0.08     -0.10
    3   14    6     -0.08     -0.01
   -3   15    6      0.11     -0.15
   -2   15    6      0.03     -0.13
   -1   15    6      0.01     -0.15
    0   15    6      0.24     -0.19
    1   15    6     -0.13     -0.31
    2   15    6      0.05     -0.10
    7    6    7      0.12     -0.05
   -7    7    7     -0.12     -0.06
    7    7    7     -0.07      0.10
   -7    8    7     -0.05     -0.06
   -6   10    7      0.09     -0.08
    6   10    7      0.21     -0.14
   -6   11    7     -0.03      0.10
   -5   12    7      0.02      0.00
    5   12    7     -0.05      0.12
   -4   13    7     -0.04      0.06
    4   13    7     -0.01      0.25
   -4   14    7      0.01      0.00
   -3   14    7      0.09      0.05
    3   14    7      0.13     -0.02
   -3   15    7      0.09     -0.09
   -2   15    7     -0.08     -0.03
   -1   15    7     -0.01     -0.01
    0   15    7     -0.05      0.05
    1   15    7      0.16     -0.16
    2   15    7      0.07      0.07
    7    6    8      0.03      0.20
   -7    7    8     -0.13     -0.22
    7    7    8      0.04      0.09
   -7    8    8      0.11      0.01
    6    9    8      0.33     -0.29
   -6   10    8     -0.04      0.00
    6   10    8     -0.13     -0.21
   -5   12    8     -0.24     -0.16
    5   12    8     -0.16     -0.17
   -4   13    8      0.05     -0.07
    4   13    8     -0.06     -0.07
   -4   14    8      0.02      0.04
   -3   14    8      0.22     -0.03
    3   14    8     -0.02      0.07
   -2   15    8     -0.10      0.18
   -1   15    8      0.01      0.05
    0   15    8     -0.28      0.18
    1   15    8      0.03      0.33
    2   15    8      0.05      0.11
    7    5    9      0.11      0.20
    7    6    9      0.03      0.12
   -7    7    9     -0.01      0.08
    7    7    9     -0.01     -0.10
   -7    8    9      0.05      0.09
    6    9    9      0.03     -0.24
   -6   10    9     -0.06      0.05
    6   10    9     -0.19      0.08
    5   11    9      0.03     -0.22
   -5   12    9     -0.09      0.02
    5   12    9      0.07     -0.20
   -4   13    9     -0.03     -0.17
    4   13    9     -0.01     -0.26
   -3   14    9     -0.04     -0.15
    3   14    9     -0.16      0.07
   -2   15    9      0.00     -0.03
   -1   15    9     -0.03      0.02
    0   15    9      0.14     -0.04
    1   15    9     -0.12      0.10
    2   15    9     -0.10     -0.01
    7    5   10     -0.08      0.11
   -7    6   10     -0.14      0.15
    7    6   10     -0.08     -0.13
   -7    7   10      0.14      0.25
    7    7   10     -0.07     -0.09
   -7    8   10     -0.01     -0.01
    6    9   10     -0.20      0.10
   -6   10   10      0.07      0.06
    6   10   10      0.13      0.19
    5   11   10      0.16     -0.24
   -5   12   10      0.14      0.15
    5   12   10      0.07      0.16
   -4   13   10     -0.11     -0.05
    4   13   10     -0.02     -0.06
   -3   14   10     -0.07     -0.07
    2   14   10     -0.14      0.01
    3   14   10      0.08     -0.02
   -2   15   10      0.14     -0.15
   -1   15   10     -0.12      0.01
    0   15   10      0.19     -0.06
    1   15   10      0.06     -0.31
    2   15   10     -0.14     -0.08
    7    5   11     -0.15     -0.13
   -7    6   11      0.06      0.23
    7    6   11     -0.10     -0.14
   -7    7   11      0.05     -0.03
    6    8   11     -0.03      0.03
    6    9   11     -0.10      0.23
   -6   10   11      0.05      0.00
    5   11   11      0.01      0.15
   -5   12   11      0.13     -0.03
   -4   13   11      0.04      0.21
    4   13   11      0.08      0.18
   -3   14   11      0.06      0.16
    2   14   11     -0.04      0.05
    3   14   11      0.03     -0.19
   -2   15   11      0.06      0.07
   -1   15   11      0.09     -0.04
    0   15   11     -0.08      0.01
    1   15   11      0.09     -0.02
    2   15   11      0.11      0.03
    7    4   12     -0.19     -0.19
    7    5   12     -0.01     -0.09
   -7    6   12      0.06      0.03
    7    6   12      0.01      0.07
   -7    7   12     -0.12     -0.17
    6    8   12     -0.23      0.00
   -6    9   12     -0.03     -0.04
    6    9   12     -0.01      0.00
   -6   10   12     -0.03     -0.04
   -5   11   12      0.19     -0.07
    5   11   12     -0.23      0.16
   -5   12   12     -0.07     -0.04
    4   12   12      0.11      0.36
   -4   13   12      0.04      0.09
    4   13   12     -0.01      0.13
   -3   14   12     -0.11      0.04
    2   14   12      0.18      0.02
    3   14   12     -0.04     -0.07
   -2   15   12     -0.10      0.07
   -1   15   12      0.21     -0.01
    0   15   12     -0.08     -0.04
    1   15   12     -0.09      0.22
    7    3   13     -0.13     -0.27
    7    4   13      0.08      0.09
   -7    5   13      0.02      0.14
    7    5   13      0.14      0.10
   -7    6   13     -0.02     -0.08
    7    6   13      0.10     -0.01
   -7    7   13      0.03     -0.03
    6    8   13     -0.24     -0.14
   -6    9   13     -0.15     -0.04
    6    9   13      0.08     -0.23
   -6   10   13     -0.03      0.03
   -5   11   13     -0.12      0.02
    5   11   13     -0.06      0.03
   -5   12   13     -0.07      0.07
    4   12   13      0.09      0.12
   -4   13   13     -0.04     -0.14
    3   13   13     -0.09      0.00
    4   13   13     -0.06     -0.06
   -3   14   13     -0.18     -0.10
   -2   14   13      0.02      0.05
    2   14   13     -0.07     -0.07
    3   14   13      0.06      0.26
   -1   15   13     -0.07      0.02
    0   15   13     -0.08     -0.02
    1   15   13     -0.06      0.03
    7    1   14     -0.33     -0.20
    7    2   14     -0.14     -0.23
    7    3   14      0.12      0.19
    7    4   14      0.22      0.18
   -7    5   14      0.18      0.05
    7    5   14      0.06     -0.07
   -7    6   14      0.06     -0.19
   -7    7   14      0.07      0.08
    6    8   14      0.18     -0.12
   -6    9   14      0.12      0.09
    6    9   14      0.12      0.04
   -6   10   14      0.06     -0.01
    5   10   14     -0.04      0.06
   -5   11   14     -0.02      0.12
    5   11   14      0.14     -0.08
    4   12   14     -0.12     -0.17
   -4   13   14      0.07      0.00
   -3   13   14     -0.30     -0.09
    3   13   14      0.22      0.32
   -3   14   14      0.10      0.03
   -2   14   14     -0.09     -0.06
    1   14   14     -0.12      0.06
    2   14   14     -0.16     -0.13
   -1   15   14     -0.16      0.00
    0   15   14      0.00      0.03
    1   15   14      0.11     -0.05
    7    0   15     -0.50     -0.04
    7    1   15     -0.36     -0.07
    7    2   15      0.25      0.22
    7    3   15      0.12      0.19
   -7    4   15      0.16      0.09
    7    4   15     -0.04     -0.10
   -7    5   15      0.01     -0.23
    7    5   15     -0.10     -0.05
   -7    6   15      0.00      0.05
    6    7   15      0.13     -0.01
    6    8   15      0.35      0.25
   -6    9   15      0.15     -0.03
    5   10   15      0.28      0.13
   -5   11   15      0.12     -0.02
    5   11   15      0.09     -0.11
   -4   12   15      0.13      0.10
    4   12   15     -0.04     -0.01
   -4   13   15      0.09      0.04
   -3   13   15      0.06      0.23
    3   13   15      0.06      0.06
   -3   14   15      0.23      0.01
   -2   14   15     -0.14      0.01
   -1   14   15     -0.20      0.12
    1   14   15      0.22      0.09
    2   14   15      0.18      0.05
    0   15   15      0.14      0.04
    7    0   16     -0.39     -0.01
    7    1   16      0.42      0.21
    7    2   16      0.08      0.05
    7    3   16     -0.14     -0.04
   -7    4   16     -0.11     -0.05
    7    4   16     -0.16     -0.04
   -7    5   16     -0.09     -0.01
   -7    6   16     -0.06      0.19
    6    7   16      0.34      0.22
   -6    8   16      0.21     -0.09
    6    8   16     -0.18      0.12
   -6    9   16     -0.17     -0.12
    5   10   16      0.01      0.03
   -5   11   16     -0.08     -0.04
   -4   12   16      0.15     -0.01
    4   12   16      0.09      0.01
   -3   13   16      0.23     -0.03
    3   13   16     -0.12     -0.22
   -2   14   16     -0.09      0.03
   -1   14   16      0.09      0.00
    0   14   16      0.03      0.08
    1   14   16      0.05     -0.06
    2   14   16      0.02      0.13
    7    0   17      0.40     -0.02
    7    1   17      0.15     -0.05
    7    2   17     -0.21     -0.08
   -7    3   17     -0.27      0.15
    7    3   17     -0.06      0.02
   -7    4   17     -0.02     -0.02
   -7    5   17      0.09      0.14
   -7    6   17      0.05     -0.07
    6    6   17      0.12     -0.04
    6    7   17     -0.28      0.10
   -6    8   17     -0.16     -0.10
    6    8   17     -0.21     -0.15
   -6    9   17     -0.13      0.02
    5    9   17     -0.14      0.41
   -5   10   17     -0.06      0.09
    5   10   17     -0.03     -0.10
   -5   11   17     -0.09     -0.06
    4   11   17      0.25     -0.05
   -4   12   17     -0.04     -0.13
    3   12   17     -0.27     -0.22
    4   12   17      0.05     -0.10
   -3   13   17      0.00     -0.16
    2   13   17      0.00      0.13
    3   13   17     -0.07     -0.02
   -2   14   17      0.06     -0.03
   -1   14   17      0.21     -0.12
    0   14   17      0.13      0.10
    1   14   17     -0.12     -0.20
    2   14   17     -0.11      0.00
    7    0   18      0.08      0.00
   -7    1   18     -0.20      0.16
    7    1   18     -0.19     -0.11
   -7    2   18     -0.29      0.20
    7    2   18     -0.01      0.09
   -7    3   18      0.11     -0.04
   -7    4   18      0.25     -0.11
   -7    5   18      0.02     -0.03
    6    6   18     -0.25      0.08
    6    7   18     -0.20     -0.06
   -6    8   18     -0.15     -0.02
    5    9   18      0.05     -0.31
   -5   10   18     -0.09     -0.15
    5   10   18      0.08     -0.06
   -5   11   18      0.05     -0.11
    4   11   18     -0.01     -0.27
   -4   12   18     -0.11      0.10
    3   12   18     -0.28      0.10
   -3   13   18      0.03      0.10
   -2   13   18     -0.03      0.13
    2   13   18      0.07      0.09
   -2   14   18      0.09     -0.01
   -1   14   18     -0.11     -0.06
    0   14   18      0.08      0.05
    1   14   18     -0.06     -0.01
   -7    0   19     -0.18     -0.03
   -7    1   19     -0.14      0.15
   -7    2   19      0.17     -0.17
   -7    3   19      0.34     -0.26
   -7    4   19     -0.06      0.00
   -7    5   19     -0.16     -0.02
    6    5   19     -0.01      0.03
    6    6   19     -0.04      0.05
   -6    7   19     -0.09     -0.07
    6    7   19      0.22     -0.06
   -6    8   19      0.04      0.06
    5    9   19      0.20     -0.22
   -5   10   19     -0.02     -0.21
   -4   11   19     -0.10      0.10
    4   11   19     -0.11      0.07
   -4   12   19     -0.03      0.09
   -3   12   19      0.13      0.03
    3   12   19      0.29      0.06
   -3   13   19      0.12      0.05
   -2   13   19      0.15      0.12
    1   13   19     -0.10     -0.03
    2   13   19      0.01     -0.07
   -1   14   19     -0.16      0.07
    0   14   19     -0.09     -0.02
    1   14   19      0.00      0.10
   -7    0   20     -0.10      0.00
   -7    1   20      0.20     -0.21
   -7    2   20      0.26     -0.25
   -7    3   20     -0.10      0.04
   -7    4   20     -0.27      0.16
    6    4   20      0.13     -0.08
    6    5   20      0.06     -0.05
    6    6   20      0.16     -0.09
   -6    7   20     -0.11      0.09
   -6    8   20      0.01      0.05
    5    8   20      0.16     -0.09
   -5    9   20     -0.22     -0.16
    5    9   20     -0.09      0.18
   -5   10   20      0.03      0.14
    4   10   20      0.10     -0.06
   -4   11   20     -0.03      0.17
    4   11   20      0.01      0.19
   -3   12   20      0.26      0.18
    3   12   20      0.06     -0.07
   -2   13   20      0.06     -0.08
   -1   13   20     -0.27     -0.03
    0   13   20     -0.17      0.01
    1   13   20     -0.06      0.02
    2   13   20     -0.19     -0.04
   -7    0   21      0.18      0.00
   -7    1   21      0.15     -0.14
   -7    2   21     -0.14      0.14
   -7    3   21     -0.25      0.21
    6    3   21      0.04     -0.19
    6    4   21      0.02     -0.13
    6    5   21     -0.03     -0.05
   -6    6   21     -0.06      0.13
   -6    7   21     -0.09      0.05
    5    8   21      0.06      0.22
   -5    9   21      0.10      0.22
   -5   10   21      0.03      0.21
    4   10   21     -0.03      0.13
   -4   11   21      0.01     -0.07
    3   11   21     -0.13     -0.05
   -3   12   21      0.00      0.08
    2   12   21     -0.34      0.02
    3   12   21     -0.20      0.05
   -2   13   21      0.00     -0.03
   -1   13   21      0.07     -0.09
    0   13   21     -0.18     -0.16
    1   13   21      0.19      0.03
   -7    0   22      0.13      0.02
    6    0   22     -0.02      0.00
   -7    1   22     -0.15      0.14
    6    1   22     -0.13      0.11
   -7    2   22     -0.12      0.18
    6    2   22     -0.02     -0.14
    6    3   22      0.00     -0.09
    6    4   22     -0.07      0.03
   -6    5   22      0.02      0.21
    6    5   22     -0.02      0.14
   -6    6   22     -0.14      0.03
   -6    7   22      0.13      0.00
    5    7   22      0.09      0.00
   -5    8   22      0.11      0.23
    5    8   22     -0.12     -0.20
   -5    9   22      0.17      0.17
    4    9   22     -0.18      0.02
   -4   10   22      0.11      0.05
    4   10   22     -0.30      0.00
   -4   11   22     -0.07     -0.12
    3   11   22     -0.13      0.21
   -3   12   22     -0.26     -0.10
   -2   12   22      0.20      0.03
    2   12   22      0.39      0.00
   -2   13   22      0.08      0.00
   -1   13   22      0.13      0.09
    0   13   22      0.01     -0.12
    1   13   22      0.09      0.08
    6    0   23     -0.06      0.02
    6    1   23     -0.03     -0.03
    6    2   23      0.04     -0.05
    6    3   23      0.01      0.07
    6    4   23      0.08      0.16
   -6    5   23      0.02      0.14
   -6    6   23      0.09     -0.09
    5    6   23      0.02     -0.24
    5    7   23     -0.14     -0.17
   -5    8   23      0.18      0.08
    5    8   23     -0.01      0.03
   -5    9   23      0.03     -0.14
    4    9   23     -0.37      0.12
   -4   10   23     -0.01     -0.01
    4   10   23      0.15     -0.13
   -3   11   23     -0.19     -0.12
    2   11   23      0.36     -0.07
    3   11   23      0.22      0.00
   -3   12   23     -0.18     -0.11
   -2   12   23      0.25      0.06
   -1   12   23      0.28      0.07
    0   12   23     -0.18     -0.14
    1   12   23      0.14      0.20
    2   12   23      0.04     -0.02
   -1   13   23     -0.01      0.14
    0   13   23      0.10      0.06
    6    0   24     -0.07      0.02
    6    1   24      0.00     -0.01
    6    2   24      0.06      0.03
   -6    3   24     -0.07      0.02
    6    3   24      0.11      0.06
   -6    4   24      0.14      0.15
   -6    5   24      0.04     -0.16
    5    5   24      0.01     -0.28
   -6    6   24      0.08     -0.03
    5    6   24     -0.17      0.04
   -5    7   24      0.09     -0.10
    5    7   24      0.03      0.11
   -5    8   24      0.01     -0.18
    4    8   24     -0.27      0.16
    4    9   24      0.33     -0.19
   -4   10   24     -0.19     -0.05
    3   10   24      0.09     -0.01
   -3   11   24     -0.28     -0.13
    2   11   24     -0.07      0.19
    3   11   24     -0.04     -0.14
   -2   12   24     -0.10     -0.08
   -1   12   24      0.01      0.12
    0   12   24     -0.02      0.10
    1   12   24     -0.09     -0.01
    2   12   24     -0.26      0.03
   -6    0   25      0.27     -0.01
    6    0   25     -0.07     -0.01
   -6    1   25      0.08      0.13
   -6    2   25     -0.17      0.07
   -6    3   25      0.07      0.00
   -6    4   25     -0.01     -0.05
    5    4   25      0.06     -0.15
   -6    5   25     -0.07     -0.18
    5    5   25     -0.09      0.28
    5    6   25      0.01      0.14
   -5    7   25     -0.10     -0.23
   -5    8   25     -0.05      0.02
    4    8   25      0.36     -0.20
   -4    9   25     -0.30      0.08
    4    9   25      0.22      0.11
   -4   10   25     -0.03     -0.08
   -3   10   25     -0.25     -0.08
    3   10   25     -0.21      0.00
   -3   11   25     -0.02      0.07
   -2   11   25     -0.25     -0.03
    1   11   25      0.02     -0.07
    2   11   25     -0.18      0.06
   -2   12   25     -0.16     -0.02
   -1   12   25     -0.27      0.05
    0   12   25      0.17      0.06
    1   12   25     -0.11     -0.08
   -6    0   26      0.04      0.01
   -6    1   26     -0.19      0.15
   -6    2   26      0.01     -0.07
   -6    3   26     -0.01      0.01
    5    3   26      0.18     -0.01
   -6    4   26     -0.11     -0.20
    5    4   26      0.11      0.34
    5    5   26     -0.12      0.10
   -5    6   26     -0.08     -0.21
    5    6   26      0.11     -0.13
   -5    7   26      0.03      0.15
    4    7   26      0.16     -0.27
    4    8   26      0.18      0.09
   -4    9   26     -0.22     -0.08
    3    9   26     -0.26      0.02
   -3   10   26     -0.03      0.03
    2   10   26     -0.07      0.03
    3   10   26      0.09      0.00
   -2   11   26     -0.15      0.02
   -1   11   26     -0.25      0.16
    0   11   26      0.19      0.10
    1   11   26     -0.04     -0.10
    2   11   26      0.19     -0.10
   -1   12   26     -0.05     -0.07
    0   12   26      0.08     -0.10
   -6    0   27     -0.12      0.03
    5    0   27      0.04     -0.02
   -6    1   27     -0.05     -0.03
    5    1   27     -0.28     -0.04
   -6    2   27      0.04     -0.10
    5    2   27      0.24      0.03
   -6    3   27     -0.06     -0.08
    5    3   27      0.25      0.19
    5    4   27     -0.27      0.02
   -5    5   27      0.07      0.02
    5    5   27      0.07     -0.26
   -5    6   27     -0.02      0.12
    4    6   27     -0.10     -0.33
   -5    7   27      0.01      0.12
    4    7   27      0.07      0.03
   -4    8   27     -0.37      0.00
    3    8   27     -0.09     -0.09
    4    8   27     -0.30      0.06
   -4    9   27      0.22     -0.18
   -3    9   27      0.03      0.01
    2    9   27     -0.11     -0.08
    3    9   27      0.13     -0.07
   -3   10   27      0.09      0.09
   -2   10   27     -0.01      0.01
    1   10   27      0.06      0.03
    2   10   27      0.17     -0.09
   -2   11   27      0.17     -0.02
   -1   11   27     -0.12      0.06
    0   11   27      0.15     -0.11
    1   11   27     -0.17      0.04
   -6    0   28     -0.13      0.00
    5    0   28     -0.25      0.01
   -6    1   28      0.03     -0.12
    5    1   28      0.14      0.01
   -6    2   28      0.00     -0.01
    5    2   28      0.24      0.07
    5    3   28     -0.36      0.00
   -5    4   28      0.11      0.27
    5    4   28     -0.05     -0.23
   -5    5   28     -0.11      0.02
    4    5   28     -0.13     -0.15
   -5    6   28     -0.07      0.08
    4    6   28      0.00     -0.09
   -4    7   28     -0.36     -0.07
    4    7   28     -0.12      0.13
   -4    8   28      0.09     -0.20
    3    8   28      0.23     -0.24
   -3    9   28      0.08      0.06
    2    9   28      0.07      0.03
    3    9   28      0.08      0.07
   -3   10   28     -0.03      0.01
   -2   10   28      0.13     -0.06
   -1   10   28     -0.18      0.09
    0   10   28      0.15     -0.10
    1   10   28     -0.17     -0.04
    2   10   28     -0.03     -0.03
   -1   11   28      0.09     -0.18
    0   11   28     -0.03     -0.08
    1   11   28     -0.02      0.07
    5    0   29      0.02      0.00
    5    1   29      0.17      0.07
   -5    2   29      0.12      0.18
    5    2   29     -0.28      0.02
   -5    3   29      0.07      0.32
   -5    4   29     -0.20     -0.01
    4    4   29      0.01      0.01
   -5    5   29     -0.18     -0.15
    4    5   29      0.00     -0.25
    4    6   29      0.11      0.18
   -4    7   29     -0.08     -0.06
    3    7   29      0.33     -0.22
   -4    8   29      0.30      0.01
   -3    8   29      0.15      0.05
    2    8   29     -0.07      0.06
    3    8   29     -0.06      0.14
   -3    9   29     -0.19      0.08
   -2    9   29      0.02      0.01
    1    9   29     -0.02     -0.16
    2    9   29      0.08      0.03
   -2   10   29      0.03     -0.02
   -1   10   29     -0.06     -0.07
    0   10   29      0.09     -0.21
    1   10   29     -0.10     -0.05
   -5    0   30     -0.17      0.04
   -5    1   30      0.09      0.18
   -5    2   30      0.10      0.24
    4    2   30      0.01      0.00
   -5    3   30     -0.22     -0.06
    4    3   30     -0.02      0.02
   -5    4   30     -0.17     -0.28
    4    4   30     -0.08     -0.27
   -5    5   30      0.02      0.03
    4    5   30      0.13      0.07
   -4    6   30     -0.06      0.12
    3    6   30      0.22      0.04
   -4    7   30      0.25      0.05
    2    7   30     -0.21      0.04
    3    7   30     -0.03      0.17
   -3    8   30     -0.22      0.03
   -2    8   30      0.00      0.00
    2    8   30      0.16      0.02
   -3    9   30     -0.11     -0.04
   -2    9   30      0.02      0.03
   -1    9   30     -0.11      0.15
    0    9   30      0.22     -0.13
    1    9   30     -0.13     -0.22
    2    9   30      0.05     -0.03
   -1   10   30      0.17      0.01
    0   10   30     -0.09     -0.02
    1   10   30      0.02      0.14
   -5    0   31      0.09      0.01
    4    0   31     -0.19     -0.04
   -5    1   31      0.04      0.10
    4    1   31     -0.04     -0.08
   -5    2   31     -0.14     -0.15
    4    2   31     -0.13      0.07
   -5    3   31     -0.14     -0.22
    4    3   31     -0.10     -0.12
    4    4   31      0.05      0.00
   -4    5   31      0.02      0.21
    3    5   31      0.05      0.10
   -4    6   31      0.08      0.11
    2    6   31     -0.47      0.03
    3    6   31      0.14      0.04
   -3    7   31     -0.14     -0.06
    2    7   31      0.04     -0.06
    3    7   31     -0.13     -0.02
   -3    8   31     -0.24     -0.06
   -2    8   31      0.01      0.07
   -1    8   31     -0.11      0.14
    1    8   31     -0.19     -0.21
    2    8   31      0.13      0.09
   -2    9   31      0.11     -0.05
   -1    9   31      0.20      0.06
    0    9   31      0.02     -0.08
    1    9   31     -0.10      0.15
   -5    0   32     -0.10      0.01
    4    0   32     -0.05     -0.04
   -5    1   32     -0.09     -0.09
    4    1   32     -0.03      0.07
   -5    2   32     -0.08     -0.10
    4    2   32      0.02      0.01
   -4    3   32     -0.11      0.04
    4    3   32      0.10     -0.05
   -4    4   32      0.01      0.11
    3    4   32     -0.06     -0.12
   -4    5   32      0.00      0.14
    3    5   32      0.16     -0.20
   -3    6   32      0.01     -0.05
    2    6   32     -0.10      0.01
    3    6   32     -0.10     -0.12
   -3    7   32     -0.16     -0.05
   -2    7   32     -0.03      0.08
    1    7   32     -0.23     -0.14
    2    7   32      0.25      0.23
   -2    8   32      0.13      0.00
   -1    8   32      0.01      0.12
    0    8   32      0.13     -0.15
    1    8   32     -0.15      0.03
   -1    9   32      0.04     -0.05
    0    9   32     -0.12     -0.02
   -4    0   33      0.01      0.05
    3    0   33     -0.01      0.01
   -4    1   33     -0.06      0.08
    3    1   33     -0.28     -0.28
   -4    2   33     -0.05      0.14
    3    2   33     -0.23      0.06
   -4    3   33     -0.02     -0.07
    2    3   33      0.08     -0.27
    3    3   33     -0.08     -0.18
   -4    4   33     -0.02      0.09
    2    4   33     -0.56      0.11
    3    4   33      0.10     -0.24
   -3    5   33      0.18     -0.05
    2    5   33     -0.08      0.16
    3    5   33     -0.01     -0.05
   -3    6   33      0.07     -0.01
   -2    6   33      0.07      0.10
    1    6   33     -0.22     -0.13
    2    6   33      0.44      0.17
   -2    7   33      0.15      0.09
   -1    7   33     -0.19      0.20
    0    7   33      0.13     -0.17
    1    7   33     -0.26     -0.11
    2    7   33      0.00      0.03
   -2    8   33      0.05     -0.03
   -1    8   33      0.03      0.04
    0    8   33     -0.07     -0.11
    1    8   33      0.13      0.14
   -4    0   34     -0.06     -0.03
    2    0   34      0.09     -0.02
    3    0   34     -0.37     -0.19
   -4    1   34     -0.05      0.11
    2    1   34     -0.09      0.05
    3    1   34     -0.13      0.06
   -4    2   34      0.00     -0.11
    2    2   34      0.13     -0.22
    3    2   34      0.09      0.02
   -4    3   34     -0.01     -0.03
   -3    3   34     -0.06     -0.24
    2    3   34     -0.15      0.07
    3    3   34      0.18     -0.11
   -3    4   34      0.27     -0.02
    2    4   34     -0.04      0.12
    3    4   34      0.11      0.10
   -3    5   34      0.17      0.02
   -2    5   34      0.14      0.02
    1    5   34     -0.23     -0.04
    2    5   34      0.47     -0.02
   -3    6   34      0.03      0.03
   -2    6   34      0.16     -0.05
   -1    6   34     -0.10      0.07
    0    6   34      0.17     -0.05
    1    6   34     -0.35     -0.09
    2    6   34      0.03     -0.03
   -2    7   34      0.02     -0.09
   -1    7   34      0.14      0.13
    0    7   34      0.19     -0.08
    1    7   34      0.15      0.13
   -4    0   35     -0.08      0.01
   -3    0   35      0.05      0.00
   -2    0   35      0.17      0.00
    2    0   35     -0.09      0.02
    3    0   35      0.00      0.01
   -4    1   35     -0.01     -0.04
   -3    1   35     -0.19     -0.16
    2    1   35     -0.01     -0.15
    3    1   35      0.26      0.13
   -3    2   35     -0.11     -0.14
    2    2   35      0.06     -0.01
    3    2   35      0.23     -0.08
   -3    3   35      0.26      0.12
    1    3   35      0.11      0.09
    2    3   35     -0.11      0.04
   -3    4   35      0.16      0.08
   -2    4   35      0.05     -0.01
    1    4   35     -0.09      0.05
    2    4   35      0.22     -0.11
   -3    5   35     -0.06      0.06
   -2    5   35      0.02     -0.16
   -1    5   35      0.04     -0.17
    0    5   35      0.22     -0.04
    1    5   35     -0.29      0.01
    2    5   35     -0.03     -0.04
   -2    6   35     -0.14     -0.11
   -1    6   35      0.11      0.08
    0    6   35      0.42     -0.07
    1    6   35      0.13      0.09
   -1    7   35      0.11     -0.21
    0    7   35     -0.11     -0.04
   -3    0   36     -0.14     -0.01
   -2    0   36     -0.14     -0.05
    1    0   36     -0.12     -0.05
    2    0   36     -0.13      0.01
   -3    1   36     -0.09     -0.05
   -2    1   36     -0.08     -0.17
    1    1   36      0.00      0.18
    2    1   36      0.08     -0.04
   -3    2   36      0.20      0.19
   -2    2   36      0.01     -0.04
    1    2   36      0.00      0.02
    2    2   36     -0.11      0.06
   -3    3   36      0.14      0.10
   -2    3   36     -0.03      0.12
   -1    3   36      0.34     -0.31
    0    3   36     -0.04      0.05
    1    3   36      0.11      0.01
    2    3   36      0.01     -0.08
   -2    4   36     -0.12     -0.08
   -1    4   36      0.02     -0.16
    0    4   36      0.09     -0.13
    1    4   36     -0.16     -0.04
   -2    5   36     -0.16     -0.01
   -1    5   36     -0.08      0.06
    0    5   36      0.32     -0.06
    1    5   36      0.05     -0.03
   -1    6   36      0.02     -0.07
    0    6   36     -0.11     -0.04
    0    0    0      0.00      0.00
# SQUEEZE RESULTS (Version =  50315)
# Note: Data are Listed for all Voids in the P1 Unit Cell
# i.e. Centre of Gravity, Solvent Accessible Volume,
# Recovered number of Electrons in the Void and
# Details about the Squeezed Material
loop_
  _platon_squeeze_void_nr
  _platon_squeeze_void_average_x
  _platon_squeeze_void_average_y
  _platon_squeeze_void_average_z
  _platon_squeeze_void_volume
  _platon_squeeze_void_count_electrons
  _platon_squeeze_void_content
   1 -0.047  0.249  0.250       201        52 ' '
   2  0.012  0.749  0.750       201        52 ' '
# Missing Reflections Below sin(th)/lambda = 0.25
loop_
  _platon_missing_refln_index_h
  _platon_missing_refln_index_k
  _platon_missing_refln_index_l
  _platon_missing_refln_theta
    0    0    1     1.488
    0    0    2     2.977
_platon_squeeze_void_probe_radius                  1.20
_platon_squeeze_details
)
TITL cyc-gy-11-25_a.res in P2(1)
CELL    6.3457   12.4932   29.7405     90.00     93.49     90.00
SPGR P21
# Solvent Accessible Volume =     411.5
# Electrons Found in S.A.V. =     104.1
# Note: Atoms in Void as Cxxx and Qxxx all others
C101 0.318 0.742 0.761 !       3.26 eA-3
C102 0.557 0.698 0.812 !       2.50 eA-3
C103 0.225 0.810 0.709 !       1.99 eA-3
C104 0.842 0.253 0.274 !       1.63 eA-3
C105 0.372 0.688 0.792 !       1.34 eA-3
C106 0.618 0.782 0.751 !       0.83 eA-3
)
;
_shelx_fab_checksum              20126
_olex2_submission_special_instructions 'No special instructions were received'
_oxdiff_exptl_absorpt_empirical_details 
;
Empirical correction (ABSPACK) includes:
- Absorption correction using spherical harmonics
- Frame scaling
- Detector area scaling
;
_oxdiff_exptl_absorpt_empirical_full_max 3.126
_oxdiff_exptl_absorpt_empirical_full_min 0.682
